# Supplementary material for: Effects of harvest height and time on hay yield and quality of some sweet sorghum and sorghum Sudangrass hybrid varieties
Source: PeerJ. 2024 May 7;12:e17274. doi: 10.7717/peerj.17274 (PMC11086300; doi:10.7717/peerj.17274)
Supplement: Supplemental Information 1 [file peerj-12-17274-s001.xlsx]

## Sheet: Dry Forage Yield
Replication	Year	Plant species	Cutting height-cm	Cutting number	DFY
1	2020	Nutri Honey	30	5	10511.4
2	2020	Nutri Honey	30	5	9502
3	2020	Nutri Honey	30	5	11253
1	2020	Nutri Honey	60	4	11768.9
2	2020	Nutri Honey	60	4	12560
3	2020	Nutri Honey	60	4	10750
1	2020	Nutri Honey	90	3	12533.7
2	2020	Nutri Honey	90	3	13540
3	2020	Nutri Honey	90	3	11480
1	2020	Nutri Honey	120	3	19837.4
2	2020	Nutri Honey	120	3	21520
3	2020	Nutri Honey	120	3	18590
1	2020	Nutri Honey	150	2	19008
2	2020	Nutri Honey	150	2	18450
3	2020	Nutri Honey	150	2	20360
1	2020	Nutri Honey	Physiological maturity stage	1	21889
2	2020	Nutri Honey	Physiological maturity stage	1	22650
3	2020	Nutri Honey	Physiological maturity stage	1	20580
1	2020	Nutrima	30	5	11842.8
2	2020	Nutrima	30	5	12980
3	2020	Nutrima	30	5	10570
1	2020	Nutrima	60	4	13704.7
2	2020	Nutrima	60	4	14580
3	2020	Nutrima	60	4	12690
1	2020	Nutrima	90	3	13284.2
2	2020	Nutrima	90	3	14780
3	2020	Nutrima	90	3	12630
1	2020	Nutrima	120	3	17235.6
2	2020	Nutrima	120	3	18470
3	2020	Nutrima	120	3	16980
1	2020	Nutrima	150	2	22327.5
2	2020	Nutrima	150	2	23540
3	2020	Nutrima	150	2	21470
1	2020	Nutrima	Physiological maturity stage	1	20244.2
2	2020	Nutrima	Physiological maturity stage	1	21470
3	2020	Nutrima	Physiological maturity stage	1	19860
1	2020	M81-E	30	5	7132.91
2	2020	M81-E	30	5	8450
3	2020	M81-E	30	5	6890
1	2020	M81-E	60	4	12104.6
2	2020	M81-E	60	4	13250
3	2020	M81-E	60	4	11470
1	2020	M81-E	90	3	13880.6
2	2020	M81-E	90	3	12580
3	2020	M81-E	90	3	14880
1	2020	M81-E	120	3	18404
2	2020	M81-E	120	3	19650
3	2020	M81-E	120	3	17480
1	2020	M81-E	150	2	19058.6
2	2020	M81-E	150	2	20560
3	2020	M81-E	150	2	18450
1	2020	M81-E	Physiological maturity stage	1	34722.5
2	2020	M81-E	Physiological maturity stage	1	35690
3	2020	M81-E	Physiological maturity stage	1	33240
1	2020	Topper-76	30	5	7423.24
2	2020	Topper-76	30	5	8540
3	2020	Topper-76	30	5	6850
1	2020	Topper-76	60	4	12640.5
2	2020	Topper-76	60	4	13250
3	2020	Topper-76	60	4	11450
1	2020	Topper-76	90	3	12176.9
2	2020	Topper-76	90	3	13690
3	2020	Topper-76	90	3	11470
1	2020	Topper-76	120	3	17279.6
2	2020	Topper-76	120	3	18560
3	2020	Topper-76	120	3	16240
1	2020	Topper-76	150	2	18943.4
2	2020	Topper-76	150	2	19890
3	2020	Topper-76	150	2	17840
1	2020	Topper-76	Physiological maturity stage	1	25953.8
2	2020	Topper-76	Physiological maturity stage	1	26580
3	2020	Topper-76	Physiological maturity stage	1	24570
1	2021	Nutri Honey	30	5	12342.8
2	2021	Nutri Honey	30	5	13580
3	2021	Nutri Honey	30	5	11250
1	2021	Nutri Honey	60	4	15842.9
2	2021	Nutri Honey	60	4	16540
3	2021	Nutri Honey	60	4	14780
1	2021	Nutri Honey	90	3	14613.8
2	2021	Nutri Honey	90	3	13250
3	2021	Nutri Honey	90	3	15470
1	2021	Nutri Honey	120	3	23398.7
2	2021	Nutri Honey	120	3	24580
3	2021	Nutri Honey	120	3	22560
1	2021	Nutri Honey	150	2	23099.4
2	2021	Nutri Honey	150	2	24780
3	2021	Nutri Honey	150	2	22360
1	2021	Nutri Honey	Physiological maturity stage	1	22220
2	2021	Nutri Honey	Physiological maturity stage	1	23650
3	2021	Nutri Honey	Physiological maturity stage	1	21470
1	2021	Nutrima	30	5	11742.5
2	2021	Nutrima	30	5	12450
3	2021	Nutrima	30	5	10240
1	2021	Nutrima	60	4	15393.2
2	2021	Nutrima	60	4	16350
3	2021	Nutrima	60	4	14780
1	2021	Nutrima	90	3	14340.1
2	2021	Nutrima	90	3	13250
3	2021	Nutrima	90	3	15480
1	2021	Nutrima	120	3	18953.3
2	2021	Nutrima	120	3	19650
3	2021	Nutrima	120	3	17840
1	2021	Nutrima	150	2	23137
2	2021	Nutrima	150	2	24580
3	2021	Nutrima	150	2	22560
1	2021	Nutrima	Physiological maturity stage	1	23793
2	2021	Nutrima	Physiological maturity stage	1	24360
3	2021	Nutrima	Physiological maturity stage	1	22360
1	2021	M81-E	30	5	7736.47
2	2021	M81-E	30	5	8560
3	2021	M81-E	30	5	6850
1	2021	M81-E	60	4	10789.4
2	2021	M81-E	60	4	11450
3	2021	M81-E	60	4	9650
1	2021	M81-E	90	3	14959.1
2	2021	M81-E	90	3	13260
3	2021	M81-E	90	3	15420
1	2021	M81-E	120	3	16485.6
2	2021	M81-E	120	3	17450
3	2021	M81-E	120	3	15890
1	2021	M81-E	150	2	14841.4
2	2021	M81-E	150	2	15650
3	2021	M81-E	150	2	14850
1	2021	M81-E	Physiological maturity stage	1	31754.7
2	2021	M81-E	Physiological maturity stage	1	32560
3	2021	M81-E	Physiological maturity stage	1	30140
1	2021	Topper-76	30	5	7427.73
2	2021	Topper-76	30	5	8560
3	2021	Topper-76	30	5	6980
1	2021	Topper-76	60	4	13044.8
2	2021	Topper-76	60	4	12540
3	2021	Topper-76	60	4	14250
1	2021	Topper-76	90	3	12287.1
2	2021	Topper-76	90	3	13260
3	2021	Topper-76	90	3	12580
1	2021	Topper-76	120	3	14453.3
2	2021	Topper-76	120	3	15470
3	2021	Topper-76	120	3	13690
1	2021	Topper-76	150	2	19730.3
2	2021	Topper-76	150	2	20140
3	2021	Topper-76	150	2	18570
1	2021	Topper-76	Physiological maturity stage	1	28323.4
2	2021	Topper-76	Physiological maturity stage	1	29580
3	2021	Topper-76	Physiological maturity stage	1	27450

## Sheet: Leaves carbon-nitrogen
Year	Plant	Plant part	Cutting height	Replication	Carbon	Nitrogen
1	M81-E	Leaves	30	1	40.43	2.921
1	M81-E	Leaves	30	2	40.42	2.93
1	M81-E	Leaves	30	3	40.425	2.928
1	M81-E	Leaves	60	1	43.34	2.796
1	M81-E	Leaves	60	2	42.62	3.251
1	M81-E	Leaves	60	3	42.9	3.02
1	M81-E	Leaves	90	1	42.6	1.91
1	M81-E	Leaves	90	2	43.32	1.86
1	M81-E	Leaves	90	3	42.9	1.88
1	M81-E	Leaves	120	1	42.35	2.346
1	M81-E	Leaves	120	2	42.79	2.472
1	M81-E	Leaves	120	3	42.569	2.41
1	M81-E	Leaves	150	1	42.22	2.658
1	M81-E	Leaves	150	2	42.23	2.67
1	M81-E	Leaves	150	3	42.225	2.666
1	M81-E	Leaves	Physiological maturity stage	1	38.51	1.4
1	M81-E	Leaves	Physiological maturity stage	2	38.85	1.822
1	M81-E	Leaves	Physiological maturity stage	3	38.685	1.62
1	Nutri Honey	Leaves	30	1	41.88	3.599
1	Nutri Honey	Leaves	30	2	41.96	3.562
1	Nutri Honey	Leaves	30	3	41.91	3.585
1	Nutri Honey	Leaves	60	1	41.53	3.598
1	Nutri Honey	Leaves	60	2	42.57	3.121
1	Nutri Honey	Leaves	60	3	42.04	3.38
1	Nutri Honey	Leaves	90	1	42.24	3.486
1	Nutri Honey	Leaves	90	2	41.99	2.215
1	Nutri Honey	Leaves	90	3	42.7	2.44
1	Nutri Honey	Leaves	120	1	42.21	3.727
1	Nutri Honey	Leaves	120	2	42.33	3.236
1	Nutri Honey	Leaves	120	3	42.28	3.49
1	Nutri Honey	Leaves	150	1	41.22	3.139
1	Nutri Honey	Leaves	150	2	40.98	3.619
1	Nutri Honey	Leaves	150	3	42.4	2.827
1	Nutri Honey	Leaves	Physiological maturity stage	1	39.94	2.269
1	Nutri Honey	Leaves	Physiological maturity stage	2	39.58	2.724
1	Nutri Honey	Leaves	Physiological maturity stage	3	39.771	2.48
1	Nutrima	Leaves	30	1	41.42	2.655
1	Nutrima	Leaves	30	2	43.36	2.723
1	Nutrima	Leaves	30	3	42.92	4.325
1	Nutrima	Leaves	60	1	43.46	3.239
1	Nutrima	Leaves	60	2	43.41	3.556
1	Nutrima	Leaves	60	3	43.42	3.336
1	Nutrima	Leaves	90	1	43.34	3, 315
1	Nutrima	Leaves	90	2	42.99	2.748
1	Nutrima	Leaves	90	3	43.25	2.995
1	Nutrima	Leaves	120	1	44.51	3.4
1	Nutrima	Leaves	120	2	43.04	3.015
1	Nutrima	Leaves	120	3	43.715	3.256
1	Nutrima	Leaves	150	1	43.1	2.843
1	Nutrima	Leaves	150	2	41.71	2.789
1	Nutrima	Leaves	150	3	42.654	2.82
1	Nutrima	Leaves	Physiological maturity stage	1	40.11	2.462
1	Nutrima	Leaves	Physiological maturity stage	2	40.63	1.198
1	Nutrima	Leaves	Physiological maturity stage	3	40.45	2.11
1	Topper-76	Leaves	30	1	42.49	3.639
1	Topper-76	Leaves	30	2	41.88	3.106
1	Topper-76	Leaves	30	3	42.256	3.501
1	Topper-76	Leaves	60	1	41.82	2.884
1	Topper-76	Leaves	60	2	40.63	2.971
1	Topper-76	Leaves	60	3	41.023	2.91
1	Topper-76	Leaves	90	1	41.54	3.106
1	Topper-76	Leaves	90	2	41.54	3.214
1	Topper-76	Leaves	90	3	41.51	3.114
1	Topper-76	Leaves	120	1	40.34	2.962
1	Topper-76	Leaves	120	2	41.04	3.028
1	Topper-76	Leaves	120	3	41.098	3.012
1	Topper-76	Leaves	150	1	40.81	2.838
1	Topper-76	Leaves	150	2	40.8	2.886
1	Topper-76	Leaves	150	3	40.789	2.812
1	Topper-76	Leaves	Physiological maturity stage	1	40.51	2.671
1	Topper-76	Leaves	Physiological maturity stage	2	39.39	2.582
1	Topper-76	Leaves	Physiological maturity stage	3	39.998	2.613
2	M81-E	Leaves	30	1	40.48	2.388
2	M81-E	Leaves	30	2	39.9	2.133
2	M81-E	Leaves	30	3	40.2	2.256
2	M81-E	Leaves	60	1	44.09	1.629
2	M81-E	Leaves	60	2	42.59	1.9
2	M81-E	Leaves	60	3	43.52	1.785
2	M81-E	Leaves	90	1	43.3	1.864
2	M81-E	Leaves	90	2	43.11	1.99
2	M81-E	Leaves	90	3	43.2	1.998
2	M81-E	Leaves	120	1	40.11	1.254
2	M81-E	Leaves	120	2	39.83	1.93
2	M81-E	Leaves	120	3	40.023	1.459
2	M81-E	Leaves	150	1	43.25	1.945
2	M81-E	Leaves	150	2	41.43	1.96
2	M81-E	Leaves	150	3	42.562	1.958
2	M81-E	Leaves	Physiological maturity stage	1	36.6	1.247
2	M81-E	Leaves	Physiological maturity stage	2	35.57	0.397
2	M81-E	Leaves	Physiological maturity stage	3	35.962	0.854
2	Nutri Honey	Leaves	30	1	40.82	2.172
2	Nutri Honey	Leaves	30	2	43.69	2.76
2	Nutri Honey	Leaves	30	3	41.235	2.452
2	Nutri Honey	Leaves	60	1	42.57	2.888
2	Nutri Honey	Leaves	60	2	40.73	2.034
2	Nutri Honey	Leaves	60	3	41.45	2.456
2	Nutri Honey	Leaves	90	1	41.5	1.816
2	Nutri Honey	Leaves	90	2	40.5	1.95
2	Nutri Honey	Leaves	90	3	40.856	1.895
2	Nutri Honey	Leaves	120	1	40.39	0.295
2	Nutri Honey	Leaves	120	2	39.4	0.337
2	Nutri Honey	Leaves	120	3	39.854	0.312
2	Nutri Honey	Leaves	150	1	41.94	1.982
2	Nutri Honey	Leaves	150	2	42.01	2.183
2	Nutri Honey	Leaves	150	3	42	2.025
2	Nutri Honey	Leaves	Physiological maturity stage	1	37.38	1.3
2	Nutri Honey	Leaves	Physiological maturity stage	2	39.15	0.559
2	Nutri Honey	Leaves	Physiological maturity stage	3	38.25	0.952
2	Nutrima	Leaves	30	1	42.04	2.126
2	Nutrima	Leaves	30	2	42.69	2.9
2	Nutrima	Leaves	30	3	42.256	2.562
2	Nutrima	Leaves	60	1	40.34	2.28
2	Nutrima	Leaves	60	2	42.35	2.239
2	Nutrima	Leaves	60	3	41.21	2.241
2	Nutrima	Leaves	90	1	40.42	1.962
2	Nutrima	Leaves	90	2	39.57	1.649
2	Nutrima	Leaves	90	3	39.854	1.745
2	Nutrima	Leaves	120	1	39.44	0.969
2	Nutrima	Leaves	120	2	40.72	1.904
2	Nutrima	Leaves	120	3	39.852	1.425
2	Nutrima	Leaves	150	1	39.2	1.905
2	Nutrima	Leaves	150	2	40.55	1.706
2	Nutrima	Leaves	150	3	39.526	1.801
2	Nutrima	Leaves	Physiological maturity stage	1	40.3	1.204
2	Nutrima	Leaves	Physiological maturity stage	2	39.89	1.131
2	Nutrima	Leaves	Physiological maturity stage	3	40.01	1.145
2	Topper-76	Leaves	30	1	41.26	2.605
2	Topper-76	Leaves	30	2	42.07	3.5
2	Topper-76	Leaves	30	3	41.885	2.745
2	Topper-76	Leaves	60	1	41.38	2.144
2	Topper-76	Leaves	60	2	42.75	2.511
2	Topper-76	Leaves	60	3	41.885	2.356
2	Topper-76	Leaves	90	1	42.04	2.734
2	Topper-76	Leaves	90	2	39.14	1.962
2	Topper-76	Leaves	90	3	41.012	2.023
2	Topper-76	Leaves	120	1	41.44	1.528
2	Topper-76	Leaves	120	2	41.66	2.251
2	Topper-76	Leaves	120	3	41.256	1.852
2	Topper-76	Leaves	150	1	40.54	1.795
2	Topper-76	Leaves	150	2	40.42	1.842
2	Topper-76	Leaves	150	3	40.512	1.802
2	Topper-76	Leaves	Physiological maturity stage	1	38.02	0.705
2	Topper-76	Leaves	Physiological maturity stage	2	38.19	0.834
2	Topper-76	Leaves	Physiological maturity stage	3	38.012	0.745

## Sheet: Stalk carbon-nitrogen
Year	Plant	Plant part	Cutting height	Replication	Carbon	Nitrogen
1	M81-E	Stalk	30	1	38.18	2.294
1	M81-E	Stalk	30	2	38.47	2.285
1	M81-E	Stalk	30	3	38.36	2.3
1	M81-E	Stalk	60	1	38.59	1.708
1	M81-E	Stalk	60	2	38.52	1.72
1	M81-E	Stalk	60	3	38.53	1.71
1	M81-E	Stalk	90	1	38.38	2.512
1	M81-E	Stalk	90	2	38.4	2.55
1	M81-E	Stalk	90	3	38.39	2.53
1	M81-E	Stalk	120	1	37.65	0.655
1	M81-E	Stalk	120	2	37.37	1.575
1	M81-E	Stalk	120	3	37.45	1.235
1	M81-E	Stalk	150	1	39.11	1.358
1	M81-E	Stalk	150	2	39.92	1.352
1	M81-E	Stalk	150	3	39.65	1.356
1	M81-E	Stalk	Physiological maturity stage	1	42.22	0.01
1	M81-E	Stalk	Physiological maturity stage	2	43.21	0.03
1	M81-E	Stalk	Physiological maturity stage	3	42.7	0.015
1	Nutri Honey	Stalk	30	1	38.43	1.944
1	Nutri Honey	Stalk	30	2	37.98	1.93
1	Nutri Honey	Stalk	30	3	38.21	1.94
1	Nutri Honey	Stalk	60	1	36.45	2.186
1	Nutri Honey	Stalk	60	2	38.26	2.744
1	Nutri Honey	Stalk	60	3	37.34	2.47
1	Nutri Honey	Stalk	90	1	37.35	1.464
1	Nutri Honey	Stalk	90	2	38.36	2.58
1	Nutri Honey	Stalk	90	3	37.98	1.351
1	Nutri Honey	Stalk	120	1	38.81	1.411
1	Nutri Honey	Stalk	120	2	36.89	2.008
1	Nutri Honey	Stalk	120	3	37.845	1.715
1	Nutri Honey	Stalk	150	1	38.43	0.619
1	Nutri Honey	Stalk	150	2	36.63	1.278
1	Nutri Honey	Stalk	150	3	37.532	0.95
1	Nutri Honey	Stalk	Physiological maturity stage	1	39.72	0.224
1	Nutri Honey	Stalk	Physiological maturity stage	2	38.62	0.146
1	Nutri Honey	Stalk	Physiological maturity stage	3	39.165	0.188
1	Nutrima	Stalk	30	1	41.22	1.879
1	Nutrima	Stalk	30	2	38.94	3.557
1	Nutrima	Stalk	30	3	39.054	2.71
1	Nutrima	Stalk	60	1	39.17	1.265
1	Nutrima	Stalk	60	2	38.35	2.539
1	Nutrima	Stalk	60	3	38.768	1.91
1	Nutrima	Stalk	90	1	38.46	1.751
1	Nutrima	Stalk	90	2	40.8	1.358
1	Nutrima	Stalk	90	3	39.45	1.56
1	Nutrima	Stalk	120	1	40	1.623
1	Nutrima	Stalk	120	2	37.24	2.312
1	Nutrima	Stalk	120	3	38.615	1.97
1	Nutrima	Stalk	150	1	39.82	0.943
1	Nutrima	Stalk	150	2	38.38	1.271
1	Nutrima	Stalk	150	3	39.99	1.11
1	Nutrima	Stalk	Physiological maturity stage	1	40.32	0.356
1	Nutrima	Stalk	Physiological maturity stage	2	41.32	0.101
1	Nutrima	Stalk	Physiological maturity stage	3	40.85	0.254
1	Topper-76	Stalk	30	1	38.99	2.02
1	Topper-76	Stalk	30	2	37.65	2.584
1	Topper-76	Stalk	30	3	38.254	2.256
1	Topper-76	Stalk	60	1	36.33	2.42
1	Topper-76	Stalk	60	2	38.03	2.946
1	Topper-76	Stalk	60	3	37.52	2.587
1	Topper-76	Stalk	90	1	36.13	2.291
1	Topper-76	Stalk	90	2	36.11	2.457
1	Topper-76	Stalk	90	3	36.118	2.358
1	Topper-76	Stalk	120	1	36.13	1.943
1	Topper-76	Stalk	120	2	37.72	1.479
1	Topper-76	Stalk	120	3	37.215	1.658
1	Topper-76	Stalk	150	1	37.56	1.715
1	Topper-76	Stalk	150	2	38.46	0.782
1	Topper-76	Stalk	150	3	37.895	1.254
1	Topper-76	Stalk	Physiological maturity stage	1	38.8	0.865
1	Topper-76	Stalk	Physiological maturity stage	2	37.22	1.153
1	Topper-76	Stalk	Physiological maturity stage	3	38.12	1.12
2	M81-E	Stalk	30	1	37.14	2.005
2	M81-E	Stalk	30	2	36.63	1.089
2	M81-E	Stalk	30	3	36.895	1.995
2	M81-E	Stalk	60	1	40.7	0.332
2	M81-E	Stalk	60	2	39.88	0.791
2	M81-E	Stalk	60	3	39.997	0.546
2	M81-E	Stalk	90	1	38.34	0.443
2	M81-E	Stalk	90	2	37.31	1.043
2	M81-E	Stalk	90	3	37.852	0.895
2	M81-E	Stalk	120	1	38.34	0.48
2	M81-E	Stalk	120	2	39.16	0.45
2	M81-E	Stalk	120	3	39.214	0.475
2	M81-E	Stalk	150	1	38.52	0.622
2	M81-E	Stalk	150	2	40.9	0.313
2	M81-E	Stalk	150	3	39.56	0.412
2	M81-E	Stalk	Physiological maturity stage	1	41.77	0.018
2	M81-E	Stalk	Physiological maturity stage	2	42.27	0.008
2	M81-E	Stalk	Physiological maturity stage	3	41.964	0.01
2	Nutri Honey	Stalk	30	1	38.93	1.402
2	Nutri Honey	Stalk	30	2	38.65	1.433
2	Nutri Honey	Stalk	30	3	38.741	1.422
2	Nutri Honey	Stalk	60	1	35.61	1.992
2	Nutri Honey	Stalk	60	2	39.52	0.912
2	Nutri Honey	Stalk	60	3	38.84	0.912
2	Nutri Honey	Stalk	90	1	38.63	0.541
2	Nutri Honey	Stalk	90	2	37.79	0.528
2	Nutri Honey	Stalk	90	3	38.25	5.369
2	Nutri Honey	Stalk	120	1	40.73	1.8887
2	Nutri Honey	Stalk	120	2	40.25	1.73
2	Nutri Honey	Stalk	120	3	40.512	1.81
2	Nutri Honey	Stalk	150	1	39.77	0.199
2	Nutri Honey	Stalk	150	2	39.4	0.219
2	Nutri Honey	Stalk	150	3	39.5	0.201
2	Nutri Honey	Stalk	Physiological maturity stage	1	40.11	0.033
2	Nutri Honey	Stalk	Physiological maturity stage	2	40.16	0.149
2	Nutri Honey	Stalk	Physiological maturity stage	3	40.158	0.085
2	Nutrima	Stalk	30	1	39.53	1.172
2	Nutrima	Stalk	30	2	38.91	1.202
2	Nutrima	Stalk	30	3	39.012	1.185
2	Nutrima	Stalk	60	1	39.82	1.706
2	Nutrima	Stalk	60	2	37.88	1.75
2	Nutrima	Stalk	60	3	38.251	1.71
2	Nutrima	Stalk	90	1	37.76	1.305
2	Nutrima	Stalk	90	2	37.77	1.32
2	Nutrima	Stalk	90	3	37.712	1.312
2	Nutrima	Stalk	120	1	41.91	2.029
2	Nutrima	Stalk	120	2	39.39	0.291
2	Nutrima	Stalk	120	2	39.36	0.344
2	Nutrima	Stalk	150	1	39.52	0.262
2	Nutrima	Stalk	150	2	39.85	0.109
2	Nutrima	Stalk	150	3	39.712	0.189
2	Nutrima	Stalk	Physiological maturity stage	1	41.43	0.149
2	Nutrima	Stalk	Physiological maturity stage	2	40.05	0.101
2	Nutrima	Stalk	Physiological maturity stage	3	40.564	0.125
2	Topper-76	Stalk	30	1	39.92	1.005
2	Topper-76	Stalk	30	2	38.88	1.658
2	Topper-76	Stalk	30	3	39.12	1.258
2	Topper-76	Stalk	60	1	39.99	0.855
2	Topper-76	Stalk	60	2	38.45	0.998
2	Topper-76	Stalk	60	3	38.862	0.892
2	Topper-76	Stalk	90	1	37.64	1.316
2	Topper-76	Stalk	90	2	38.35	1.209
2	Topper-76	Stalk	90	3	37.856	1.215
2	Topper-76	Stalk	120	1	39	0.56
2	Topper-76	Stalk	120	2	37.14	0.675
2	Topper-76	Stalk	120	3	38.652	0.601
2	Topper-76	Stalk	150	1	40.05	0.28
2	Topper-76	Stalk	150	2	35.97	0.669
2	Topper-76	Stalk	150	3	37.526	0.421
2	Topper-76	Stalk	Physiological maturity stage	1	38.8	0.138
2	Topper-76	Stalk	Physiological maturity stage	2	38.82	0.15
2	Topper-76	Stalk	Physiological maturity stage	3	38.725	0.145

## Sheet: Leaves crude protein
Replication	Year	Plant	Cutting height	Cutting number	Plant part	Harvest date	Crude protein
1	2020	Nutri Honey	30	1	Leaves	2019-06-19	17.25
2	2020	Nutri Honey	30	1	Leaves	2019-06-19	16.17
3	2020	Nutri Honey	30	1	Leaves	2019-06-19	18.87
4	2020	Nutri Honey	30	1	Leaves	2019-06-19	18.01
1	2020	Nutri Honey	30	2	Leaves	2019-07-07	15.75
2	2020	Nutri Honey	30	2	Leaves	2019-07-07	18.32
3	2020	Nutri Honey	30	2	Leaves	2019-07-07	15.85
4	2020	Nutri Honey	30	2	Leaves	2019-07-07	15.25
1	2020	Nutri Honey	30	3	Leaves	2019-07-21	20.12
2	2020	Nutri Honey	30	3	Leaves	2019-07-21	19.8
3	2020	Nutri Honey	30	3	Leaves	2019-07-21	18.28
4	2020	Nutri Honey	30	3	Leaves	2019-07-21	19.58
1	2020	Nutri Honey	30	4	Leaves	2019-08-07	16.63
2	2020	Nutri Honey	30	4	Leaves	2019-08-07	16.44
3	2020	Nutri Honey	30	4	Leaves	2019-08-07	18.36
4	2020	Nutri Honey	30	4	Leaves	2019-08-07	17.63
1	2020	Nutri Honey	30	5	Leaves	2019-09-04	13.58
2	2020	Nutri Honey	30	5	Leaves	2019-09-04	17.18
3	2020	Nutri Honey	30	5	Leaves	2019-09-04	12.25
4	2020	Nutri Honey	30	5	Leaves	2019-09-04	17.24
1	2020	Nutri Honey	60	1	Leaves	2020-06-26	18.5
2	2020	Nutri Honey	60	1	Leaves	2020-06-26	19.56
3	2020	Nutri Honey	60	1	Leaves	2020-06-26	18.86
4	2020	Nutri Honey	60	1	Leaves	2020-06-26	19
1	2020	Nutri Honey	60	2	Leaves	2020-07-17	20.52
2	2020	Nutri Honey	60	2	Leaves	2020-07-17	21.41
3	2020	Nutri Honey	60	2	Leaves	2020-07-17	17.84
4	2020	Nutri Honey	60	2	Leaves	2020-07-17	17.69
1	2020	Nutri Honey	60	3	Leaves	2020-08-12	12.8
2	2020	Nutri Honey	60	3	Leaves	2020-08-12	13.45
3	2020	Nutri Honey	60	3	Leaves	2020-08-12	10.81
4	2020	Nutri Honey	60	3	Leaves	2020-08-12	15.43
1	2020	Nutri Honey	60	4	Leaves	2020-09-16	14.38
2	2020	Nutri Honey	60	4	Leaves	2020-09-16	17.02
3	2020	Nutri Honey	60	4	Leaves	2020-09-16	15.5
4	2020	Nutri Honey	60	4	Leaves	2020-09-16	16
1	2020	Nutri Honey	90	1	Leaves	2020-06-29	14.38
2	2020	Nutri Honey	90	1	Leaves	2020-06-29	14.88
3	2020	Nutri Honey	90	1	Leaves	2020-06-29	17.62
4	2020	Nutri Honey	90	1	Leaves	2020-06-29	15
1	2020	Nutri Honey	90	2	Leaves	2020-07-21	18.95
2	2020	Nutri Honey	90	2	Leaves	2020-07-21	19.37
3	2020	Nutri Honey	90	2	Leaves	2020-07-21	22.27
4	2020	Nutri Honey	90	2	Leaves	2020-07-21	16.63
1	2020	Nutri Honey	90	3	Leaves	2020-08-21	13.91
2	2020	Nutri Honey	90	3	Leaves	2020-08-21	12.6
3	2020	Nutri Honey	90	3	Leaves	2020-08-21	14.27
4	2020	Nutri Honey	90	3	Leaves	2020-08-21	13
1	2020	Nutri Honey	120	1	Leaves	2020-07-02	18.31
2	2020	Nutri Honey	120	1	Leaves	2020-07-02	17.25
3	2020	Nutri Honey	120	1	Leaves	2020-07-02	15
4	2020	Nutri Honey	120	1	Leaves	2020-07-02	16
1	2020	Nutri Honey	120	2	Leaves	2020-07-27	14.21
2	2020	Nutri Honey	120	2	Leaves	2020-07-27	17.63
3	2020	Nutri Honey	120	2	Leaves	2020-07-27	16.63
4	2020	Nutri Honey	120	2	Leaves	2020-07-27	15.72
1	2020	Nutri Honey	120	3	Leaves	2020-09-03	13.96
2	2020	Nutri Honey	120	3	Leaves	2020-09-03	15.75
3	2020	Nutri Honey	120	3	Leaves	2020-09-03	14
4	2020	Nutri Honey	120	3	Leaves	2020-09-03	15
1	2020	Nutri Honey	150	1	Leaves	2020-07-09	16.58
2	2020	Nutri Honey	150	1	Leaves	2020-07-09	19.59
3	2020	Nutri Honey	150	1	Leaves	2020-07-09	15.93
4	2020	Nutri Honey	150	1	Leaves	2020-07-09	15.6
1	2020	Nutri Honey	150	2	Leaves	2020-09-03	10.4
2	2020	Nutri Honey	150	2	Leaves	2020-09-03	10.42
3	2020	Nutri Honey	150	2	Leaves	2020-09-03	12.17
4	2020	Nutri Honey	150	2	Leaves	2020-09-03	11.94
1	2020	Nutri Honey	Physiological maturity stage	1	Leaves	2020-08-12	12.72
2	2020	Nutri Honey	Physiological maturity stage	1	Leaves	2020-08-12	13.89
3	2020	Nutri Honey	Physiological maturity stage	1	Leaves	2020-08-12	9.32
4	2020	Nutri Honey	Physiological maturity stage	1	Leaves	2020-08-12	12.06
1	2020	Nutrima	30	1	Leaves	2019-06-19	12.89
2	2020	Nutrima	30	1	Leaves	2019-06-19	19.89
3	2020	Nutrima	30	1	Leaves	2019-06-19	15.51
4	2020	Nutrima	30	1	Leaves	2019-06-19	16
1	2020	Nutrima	30	2	Leaves	2019-07-07	17.5
2	2020	Nutrima	30	2	Leaves	2019-07-07	12.2
3	2020	Nutrima	30	2	Leaves	2019-07-07	18.76
4	2020	Nutrima	30	2	Leaves	2019-07-07	10.48
1	2020	Nutrima	30	3	Leaves	2019-07-21	14.5
2	2020	Nutrima	30	3	Leaves	2019-07-21	22.42
3	2020	Nutrima	30	3	Leaves	2019-07-21	14.59
4	2020	Nutrima	30	3	Leaves	2019-07-21	17.57
1	2020	Nutrima	30	4	Leaves	2019-08-07	11.5
2	2020	Nutrima	30	4	Leaves	2019-08-07	17.78
3	2020	Nutrima	30	4	Leaves	2019-08-07	13.79
4	2020	Nutrima	30	4	Leaves	2019-08-07	15.02
1	2020	Nutrima	30	5	Leaves	2019-09-04	19.34
2	2020	Nutrima	30	5	Leaves	2019-09-04	8.07
3	2020	Nutrima	30	5	Leaves	2019-09-04	14.61
4	2020	Nutrima	30	5	Leaves	2019-09-04	7.92
1	2020	Nutrima	60	1	Leaves	2020-06-26	11.22
2	2020	Nutrima	60	1	Leaves	2020-06-26	21.31
3	2020	Nutrima	60	1	Leaves	2020-06-26	13.84
4	2020	Nutrima	60	1	Leaves	2020-06-26	15
1	2020	Nutrima	60	2	Leaves	2020-07-17	20.93
2	2020	Nutrima	60	2	Leaves	2020-07-17	10.96
3	2020	Nutrima	60	2	Leaves	2020-07-17	18.87
4	2020	Nutrima	60	2	Leaves	2020-07-17	11.83
1	2020	Nutrima	60	3	Leaves	2020-08-12	10.31
2	2020	Nutrima	60	3	Leaves	2020-08-12	15.45
3	2020	Nutrima	60	3	Leaves	2020-08-12	9.89
4	2020	Nutrima	60	3	Leaves	2020-08-12	15.86
1	2020	Nutrima	60	4	Leaves	2020-09-16	16.8
2	2020	Nutrima	60	4	Leaves	2020-09-16	11.53
3	2020	Nutrima	60	4	Leaves	2020-09-16	12.58
4	2020	Nutrima	60	4	Leaves	2020-09-16	14
1	2020	Nutrima	90	1	Leaves	2020-06-29	19.37
2	2020	Nutrima	90	1	Leaves	2020-06-29	8.11
3	2020	Nutrima	90	1	Leaves	2020-06-29	19.04
4	2020	Nutrima	90	1	Leaves	2020-06-29	15
1	2020	Nutrima	90	2	Leaves	2020-07-21	11.41
2	2020	Nutrima	90	2	Leaves	2020-07-21	17.34
3	2020	Nutrima	90	2	Leaves	2020-07-21	9.42
4	2020	Nutrima	90	2	Leaves	2020-07-21	12.94
1	2020	Nutrima	90	3	Leaves	2020-08-21	6.92
2	2020	Nutrima	90	3	Leaves	2020-08-21	13.32
3	2020	Nutrima	90	3	Leaves	2020-08-21	5.54
4	2020	Nutrima	90	3	Leaves	2020-08-21	9
1	2020	Nutrima	120	1	Leaves	2020-07-02	16.49
2	2020	Nutrima	120	1	Leaves	2020-07-02	8.13
3	2020	Nutrima	120	1	Leaves	2020-07-02	10
4	2020	Nutrima	120	1	Leaves	2020-07-02	14
1	2020	Nutrima	120	2	Leaves	2020-07-27	6.49
2	2020	Nutrima	120	2	Leaves	2020-07-27	16.61
3	2020	Nutrima	120	2	Leaves	2020-07-27	16.26
4	2020	Nutrima	120	2	Leaves	2020-07-27	6.76
1	2020	Nutrima	120	3	Leaves	2020-09-03	13.08
2	2020	Nutrima	120	3	Leaves	2020-09-03	3.15
3	2020	Nutrima	120	3	Leaves	2020-09-03	4
4	2020	Nutrima	120	3	Leaves	2020-09-03	5
1	2020	Nutrima	150	1	Leaves	2020-07-09	17.18
2	2020	Nutrima	150	1	Leaves	2020-07-09	6.98
3	2020	Nutrima	150	1	Leaves	2020-07-09	17.07
4	2020	Nutrima	150	1	Leaves	2020-07-09	8.81
1	2020	Nutrima	150	2	Leaves	2020-09-03	11.23
2	2020	Nutrima	150	2	Leaves	2020-09-03	1.46
3	2020	Nutrima	150	2	Leaves	2020-09-03	11.79
4	2020	Nutrima	150	2	Leaves	2020-09-03	2.78
1	2020	Nutrima	Physiological maturity stage	1	Leaves	2020-08-12	7.23
2	2020	Nutrima	Physiological maturity stage	1	Leaves	2020-08-12	14.32
3	2020	Nutrima	Physiological maturity stage	1	Leaves	2020-08-12	3.88
4	2020	Nutrima	Physiological maturity stage	1	Leaves	2020-08-12	7.14
1	2020	M81-E	30	1	Leaves	2020-07-01	12.48
2	2020	M81-E	30	1	Leaves	2020-07-01	14.54
3	2020	M81-E	30	1	Leaves	2020-07-01	15.42
4	2020	M81-E	30	1	Leaves	2020-07-01	16.42
1	2020	M81-E	30	2	Leaves	2020-07-14	17.81
2	2020	M81-E	30	2	Leaves	2020-07-14	18.02
3	2020	M81-E	30	2	Leaves	2020-07-14	16
4	2020	M81-E	30	2	Leaves	2020-07-14	17
1	2020	M81-E	30	3	Leaves	2020-07-29	13.06
2	2020	M81-E	30	3	Leaves	2020-07-29	12
3	2020	M81-E	30	3	Leaves	2020-07-29	14.77
4	2020	M81-E	30	3	Leaves	2020-07-29	13.79
1	2020	M81-E	30	4	Leaves	2020-08-13	11.94
2	2020	M81-E	30	4	Leaves	2020-08-13	13.46
3	2020	M81-E	30	4	Leaves	2020-08-13	13.25
4	2020	M81-E	30	4	Leaves	2020-08-13	13.25
1	2020	M81-E	30	5	Leaves	2020-09-14	9.27
2	2020	M81-E	30	5	Leaves	2020-09-14	9.21
3	2020	M81-E	30	5	Leaves	2020-09-14	9.71
4	2020	M81-E	30	5	Leaves	2020-09-14	10.62
1	2020	M81-E	60	1	Leaves	2020-07-03	13.99
2	2020	M81-E	60	1	Leaves	2020-07-03	15.45
3	2020	M81-E	60	1	Leaves	2020-07-03	14.74
4	2020	M81-E	60	1	Leaves	2020-07-03	15.01
1	2020	M81-E	60	2	Leaves	2020-07-27	17.62
2	2020	M81-E	60	2	Leaves	2020-07-27	13.96
3	2020	M81-E	60	2	Leaves	2020-07-27	13.89
4	2020	M81-E	60	2	Leaves	2020-07-27	17.64
1	2020	M81-E	60	3	Leaves	2020-08-21	11.08
2	2020	M81-E	60	3	Leaves	2020-08-21	9.68
3	2020	M81-E	60	3	Leaves	2020-08-21	10.38
4	2020	M81-E	60	3	Leaves	2020-08-21	10.73
1	2020	M81-E	60	4	Leaves	2020-09-25	14
2	2020	M81-E	60	4	Leaves	2020-09-25	15
3	2020	M81-E	60	4	Leaves	2020-09-25	12
4	2020	M81-E	60	4	Leaves	2020-09-25	13
1	2020	M81-E	90	1	Leaves	2020-07-07	13.7
2	2020	M81-E	90	1	Leaves	2020-07-07	15.06
3	2020	M81-E	90	1	Leaves	2020-07-07	15.73
4	2020	M81-E	90	1	Leaves	2020-07-07	12.96
1	2020	M81-E	90	2	Leaves	2020-08-07	12.82
2	2020	M81-E	90	2	Leaves	2020-08-07	11.41
3	2020	M81-E	90	2	Leaves	2020-08-07	13.98
4	2020	M81-E	90	2	Leaves	2020-08-07	12
1	2020	M81-E	90	3	Leaves	2020-10-05	8.46
2	2020	M81-E	90	3	Leaves	2020-10-05	9.52
3	2020	M81-E	90	3	Leaves	2020-10-05	6.72
4	2020	M81-E	90	3	Leaves	2020-10-05	9
1	2020	M81-E	120	1	Leaves	2020-07-09	11.57
2	2020	M81-E	120	1	Leaves	2020-07-09	14.76
3	2020	M81-E	120	1	Leaves	2020-07-09	14.02
4	2020	M81-E	120	1	Leaves	2020-07-09	14.17
1	2020	M81-E	120	2	Leaves	2020-08-25	9.82
2	2020	M81-E	120	2	Leaves	2020-08-25	10.72
3	2020	M81-E	120	2	Leaves	2020-08-25	9.31
4	2020	M81-E	120	2	Leaves	2020-08-25	10.61
1	2020	M81-E	120	3	Leaves	2020-11-06	12.78
2	2020	M81-E	120	3	Leaves	2020-11-06	14.22
3	2020	M81-E	120	3	Leaves	2020-11-06	12.77
4	2020	M81-E	120	3	Leaves	2020-11-06	12.94
1	2020	M81-E	150	1	Leaves	2020-07-14	14.38
2	2020	M81-E	150	1	Leaves	2020-07-14	13.11
3	2020	M81-E	150	1	Leaves	2020-07-14	12.82
4	2020	M81-E	150	1	Leaves	2020-07-14	13
1	2020	M81-E	150	2	Leaves	2020-08-26	11.45
2	2020	M81-E	150	2	Leaves	2020-08-26	11.62
3	2020	M81-E	150	2	Leaves	2020-08-26	9.38
4	2020	M81-E	150	2	Leaves	2020-08-26	10
1	2020	M81-E	Physiological maturity stage	1	Leaves	2020-08-28	5.99
2	2020	M81-E	Physiological maturity stage	1	Leaves	2020-08-28	10.57
3	2020	M81-E	Physiological maturity stage	1	Leaves	2020-08-28	6.63
4	2020	M81-E	Physiological maturity stage	1	Leaves	2020-08-28	6
1	2020	Topper-76	30	1	Leaves	2020-07-01	20.17
2	2020	Topper-76	30	1	Leaves	2020-07-01	18.63
3	2020	Topper-76	30	1	Leaves	2020-07-01	14.06
4	2020	Topper-76	30	1	Leaves	2020-07-01	16.64
1	2020	Topper-76	30	2	Leaves	2020-07-14	18.09
2	2020	Topper-76	30	2	Leaves	2020-07-14	19.64
3	2020	Topper-76	30	2	Leaves	2020-07-14	15
4	2020	Topper-76	30	2	Leaves	2020-07-14	16
1	2020	Topper-76	30	3	Leaves	2020-07-29	12.05
2	2020	Topper-76	30	3	Leaves	2020-07-29	18.18
3	2020	Topper-76	30	3	Leaves	2020-07-29	15.3
4	2020	Topper-76	30	3	Leaves	2020-07-29	14.87
1	2020	Topper-76	30	4	Leaves	2020-08-13	13.95
2	2020	Topper-76	30	4	Leaves	2020-08-13	13.4
3	2020	Topper-76	30	4	Leaves	2020-08-13	14.86
4	2020	Topper-76	30	4	Leaves	2020-08-13	13.11
1	2020	Topper-76	30	5	Leaves	2020-09-14	12.25
2	2020	Topper-76	30	5	Leaves	2020-09-14	11.53
3	2020	Topper-76	30	5	Leaves	2020-09-14	10.84
4	2020	Topper-76	30	5	Leaves	2020-09-14	11.7
1	2020	Topper-76	60	1	Leaves	2020-07-03	16.72
2	2020	Topper-76	60	1	Leaves	2020-07-03	16.43
3	2020	Topper-76	60	1	Leaves	2020-07-03	16.4
4	2020	Topper-76	60	1	Leaves	2020-07-03	17.21
1	2020	Topper-76	60	2	Leaves	2020-07-27	13.95
2	2020	Topper-76	60	2	Leaves	2020-07-27	14.69
3	2020	Topper-76	60	2	Leaves	2020-07-27	15.62
4	2020	Topper-76	60	2	Leaves	2020-07-27	14.61
1	2020	Topper-76	60	3	Leaves	2020-08-21	11.86
2	2020	Topper-76	60	3	Leaves	2020-08-21	12.1
3	2020	Topper-76	60	3	Leaves	2020-08-21	11.58
4	2020	Topper-76	60	3	Leaves	2020-08-21	10.94
1	2020	Topper-76	60	4	Leaves	2020-09-25	11.88
2	2020	Topper-76	60	4	Leaves	2020-09-25	13.64
3	2020	Topper-76	60	4	Leaves	2020-09-25	12
4	2020	Topper-76	60	4	Leaves	2020-09-25	12
1	2020	Topper-76	90	1	Leaves	2020-07-07	14.98
2	2020	Topper-76	90	1	Leaves	2020-07-07	16.17
3	2020	Topper-76	90	1	Leaves	2020-07-07	12.33
4	2020	Topper-76	90	1	Leaves	2020-07-07	13.73
1	2020	Topper-76	90	2	Leaves	2020-08-07	14.63
2	2020	Topper-76	90	2	Leaves	2020-08-07	10.26
3	2020	Topper-76	90	2	Leaves	2020-08-07	16.05
4	2020	Topper-76	90	2	Leaves	2020-08-07	15.13
1	2020	Topper-76	90	3	Leaves	2020-10-05	8.36
2	2020	Topper-76	90	3	Leaves	2020-10-05	9.7
3	2020	Topper-76	90	3	Leaves	2020-10-05	11.05
4	2020	Topper-76	90	3	Leaves	2020-10-05	9.73
1	2020	Topper-76	120	1	Leaves	2020-07-09	14.71
2	2020	Topper-76	120	1	Leaves	2020-07-09	16.75
3	2020	Topper-76	120	1	Leaves	2020-07-09	14.14
4	2020	Topper-76	120	1	Leaves	2020-07-09	15.86
1	2020	Topper-76	120	2	Leaves	2020-08-25	9.8
2	2020	Topper-76	120	2	Leaves	2020-08-25	11.36
3	2020	Topper-76	120	2	Leaves	2020-08-25	10.77
4	2020	Topper-76	120	2	Leaves	2020-08-25	11.3
1	2020	Topper-76	120	3	Leaves	2020-11-06	14.46
2	2020	Topper-76	120	3	Leaves	2020-11-06	13.63
3	2020	Topper-76	120	3	Leaves	2020-11-06	13
4	2020	Topper-76	120	3	Leaves	2020-11-06	12
1	2020	Topper-76	150	1	Leaves	2020-07-14	14.97
2	2020	Topper-76	150	1	Leaves	2020-07-14	14.43
3	2020	Topper-76	150	1	Leaves	2020-07-14	14
4	2020	Topper-76	150	1	Leaves	2020-07-14	14.25
1	2020	Topper-76	150	2	Leaves	2020-08-26	11.44
2	2020	Topper-76	150	2	Leaves	2020-08-26	11.11
3	2020	Topper-76	150	2	Leaves	2020-08-26	11.1
4	2020	Topper-76	150	2	Leaves	2020-08-26	11.25
1	2020	Topper-76	Physiological maturity stage	1	Leaves	2020-08-28	8.01
2	2020	Topper-76	Physiological maturity stage	1	Leaves	2020-08-28	7.74
3	2020	Topper-76	Physiological maturity stage	1	Leaves	2020-08-28	4.03
4	2020	Topper-76	Physiological maturity stage	1	Leaves	2020-08-28	3.44
1	2021	Nutri Honey	30	1	Leaves	2021-06-24	11.3
2	2021	Nutri Honey	30	1	Leaves	2021-06-24	18.08
3	2021	Nutri Honey	30	1	Leaves	2021-06-24	10.49
4	2021	Nutri Honey	30	1	Leaves	2021-06-24	14.91
1	2021	Nutri Honey	30	2	Leaves	2021-07-12	12.34
2	2021	Nutri Honey	30	2	Leaves	2021-07-12	11.49
3	2021	Nutri Honey	30	2	Leaves	2021-07-12	7.58
4	2021	Nutri Honey	30	2	Leaves	2021-07-12	13.88
1	2021	Nutri Honey	30	3	Leaves	2021-08-04	8.86
2	2021	Nutri Honey	30	3	Leaves	2021-08-04	10.17
3	2021	Nutri Honey	30	3	Leaves	2021-08-04	8.29
4	2021	Nutri Honey	30	3	Leaves	2021-08-04	10.73
1	2021	Nutri Honey	30	4	Leaves	2021-08-20	12.34
2	2021	Nutri Honey	30	4	Leaves	2021-08-20	11.59
3	2021	Nutri Honey	30	4	Leaves	2021-08-20	14.2
4	2021	Nutri Honey	30	4	Leaves	2021-08-20	13.63
1	2021	Nutri Honey	30	5	Leaves	2021-09-08	11.07
2	2021	Nutri Honey	30	5	Leaves	2021-09-08	10.78
3	2021	Nutri Honey	30	5	Leaves	2021-09-08	12.41
4	2021	Nutri Honey	30	5	Leaves	2021-09-08	12.97
1	2021	Nutri Honey	60	1	Leaves	2021-06-29	10.88
2	2021	Nutri Honey	60	1	Leaves	2021-06-29	11.25
3	2021	Nutri Honey	60	1	Leaves	2021-06-29	15.72
4	2021	Nutri Honey	60	1	Leaves	2021-06-29	14.82
1	2021	Nutri Honey	60	2	Leaves	2021-08-04	9.02
2	2021	Nutri Honey	60	2	Leaves	2021-08-04	7.45
3	2021	Nutri Honey	60	2	Leaves	2021-08-04	7.59
4	2021	Nutri Honey	60	2	Leaves	2021-08-04	9.11
1	2021	Nutri Honey	60	3	Leaves	2021-08-26	12.87
2	2021	Nutri Honey	60	3	Leaves	2021-08-26	13.07
3	2021	Nutri Honey	60	3	Leaves	2021-08-26	12
4	2021	Nutri Honey	60	3	Leaves	2021-08-26	13
1	2021	Nutri Honey	60	4	Leaves	2021-09-28	8.4
2	2021	Nutri Honey	60	4	Leaves	2021-09-28	10.04
3	2021	Nutri Honey	60	4	Leaves	2021-09-28	10.18
4	2021	Nutri Honey	60	4	Leaves	2021-09-28	11.67
1	2021	Nutri Honey	90	1	Leaves	2021-06-29	11.8
2	2021	Nutri Honey	90	1	Leaves	2021-06-29	12.46
3	2021	Nutri Honey	90	1	Leaves	2021-06-29	14
4	2021	Nutri Honey	90	1	Leaves	2021-06-29	12.52
1	2021	Nutri Honey	90	2	Leaves	2021-08-12	8.14
2	2021	Nutri Honey	90	2	Leaves	2021-08-12	10.35
3	2021	Nutri Honey	90	2	Leaves	2021-08-12	8.79
4	2021	Nutri Honey	90	2	Leaves	2021-08-12	7.01
1	2021	Nutri Honey	90	3	Leaves	2021-10-20	8.43
2	2021	Nutri Honey	90	3	Leaves	2021-10-20	8.54
3	2021	Nutri Honey	90	3	Leaves	2021-10-20	9.17
4	2021	Nutri Honey	90	3	Leaves	2021-10-20	14.12
1	2021	Nutri Honey	120	1	Leaves	2021-07-08	10.34
2	2021	Nutri Honey	120	1	Leaves	2021-07-08	11.12
3	2021	Nutri Honey	120	1	Leaves	2021-07-08	13.21
4	2021	Nutri Honey	120	1	Leaves	2021-07-08	11.29
1	2021	Nutri Honey	120	2	Leaves	2021-08-20	7.71
2	2021	Nutri Honey	120	2	Leaves	2021-08-20	8.61
3	2021	Nutri Honey	120	2	Leaves	2021-08-20	9.31
4	2021	Nutri Honey	120	2	Leaves	2021-08-20	7.71
1	2021	Nutri Honey	120	3	Leaves	2021-10-20	9
2	2021	Nutri Honey	120	3	Leaves	2021-10-20	11.45
3	2021	Nutri Honey	120	3	Leaves	2021-10-20	8.86
4	2021	Nutri Honey	120	3	Leaves	2021-10-20	9.94
1	2021	Nutri Honey	150	1	Leaves	2021-07-12	11.12
2	2021	Nutri Honey	150	1	Leaves	2021-07-12	11.79
3	2021	Nutri Honey	150	1	Leaves	2021-07-12	12.29
4	2021	Nutri Honey	150	1	Leaves	2021-07-12	12.06
1	2021	Nutri Honey	150	2	Leaves	2021-09-28	6.64
2	2021	Nutri Honey	150	2	Leaves	2021-09-28	7.72
3	2021	Nutri Honey	150	2	Leaves	2021-09-28	5.81
4	2021	Nutri Honey	150	2	Leaves	2021-09-28	6.14
1	2021	Nutri Honey	Physiological maturity stage	1	Leaves	2021-09-13	6.3
2	2021	Nutri Honey	Physiological maturity stage	1	Leaves	2021-09-13	6.07
3	2021	Nutri Honey	Physiological maturity stage	1	Leaves	2021-09-13	6.64
4	2021	Nutri Honey	Physiological maturity stage	1	Leaves	2021-09-13	3.1
1	2021	Nutrima	30	1	Leaves	2021-06-24	11.54
2	2021	Nutrima	30	1	Leaves	2021-06-24	14.75
3	2021	Nutrima	30	1	Leaves	2021-06-24	16.55
4	2021	Nutrima	30	1	Leaves	2021-06-24	13.31
1	2021	Nutrima	30	2	Leaves	2021-07-12	13.69
2	2021	Nutrima	30	2	Leaves	2021-07-12	14.01
3	2021	Nutrima	30	2	Leaves	2021-07-12	14.7
4	2021	Nutrima	30	2	Leaves	2021-07-12	13.37
1	2021	Nutrima	30	3	Leaves	2021-08-04	11.56
2	2021	Nutrima	30	3	Leaves	2021-08-04	12.36
3	2021	Nutrima	30	3	Leaves	2021-08-04	11.79
4	2021	Nutrima	30	3	Leaves	2021-08-04	8.47
1	2021	Nutrima	30	4	Leaves	2021-08-20	13.66
2	2021	Nutrima	30	4	Leaves	2021-08-20	13.81
3	2021	Nutrima	30	4	Leaves	2021-08-20	15.56
4	2021	Nutrima	30	4	Leaves	2021-08-20	14
1	2021	Nutrima	30	5	Leaves	2021-09-08	15.93
2	2021	Nutrima	30	5	Leaves	2021-09-08	12.19
3	2021	Nutrima	30	5	Leaves	2021-09-08	14.45
4	2021	Nutrima	30	5	Leaves	2021-09-08	12.05
1	2021	Nutrima	60	1	Leaves	2021-06-29	11.54
2	2021	Nutrima	60	1	Leaves	2021-06-29	14.02
3	2021	Nutrima	60	1	Leaves	2021-06-29	13.97
4	2021	Nutrima	60	1	Leaves	2021-06-29	12.27
1	2021	Nutrima	60	2	Leaves	2021-08-04	9.48
2	2021	Nutrima	60	2	Leaves	2021-08-04	8.47
3	2021	Nutrima	60	2	Leaves	2021-08-04	9.21
4	2021	Nutrima	60	2	Leaves	2021-08-04	8.79
1	2021	Nutrima	60	3	Leaves	2021-08-26	11.43
2	2021	Nutrima	60	3	Leaves	2021-08-26	11.64
3	2021	Nutrima	60	3	Leaves	2021-08-26	11.73
4	2021	Nutrima	60	3	Leaves	2021-08-26	10.12
1	2021	Nutrima	60	4	Leaves	2021-09-28	11.3
2	2021	Nutrima	60	4	Leaves	2021-09-28	8.85
3	2021	Nutrima	60	4	Leaves	2021-09-28	10.12
4	2021	Nutrima	60	4	Leaves	2021-09-28	11.47
1	2021	Nutrima	90	1	Leaves	2021-06-29	11.85
2	2021	Nutrima	90	1	Leaves	2021-06-29	12.65
3	2021	Nutrima	90	1	Leaves	2021-06-29	18.23
4	2021	Nutrima	90	1	Leaves	2021-06-29	10.54
1	2021	Nutrima	90	2	Leaves	2021-08-12	7.52
2	2021	Nutrima	90	2	Leaves	2021-08-12	9.1
3	2021	Nutrima	90	2	Leaves	2021-08-12	11.16
4	2021	Nutrima	90	2	Leaves	2021-08-12	10.45
1	2021	Nutrima	90	3	Leaves	2021-10-20	9.87
2	2021	Nutrima	90	3	Leaves	2021-10-20	6.65
3	2021	Nutrima	90	3	Leaves	2021-10-20	8.29
4	2021	Nutrima	90	3	Leaves	2021-10-20	7
1	2021	Nutrima	120	1	Leaves	2021-07-08	8.71
2	2021	Nutrima	120	1	Leaves	2021-07-08	11.63
3	2021	Nutrima	120	1	Leaves	2021-07-08	12.72
4	2021	Nutrima	120	1	Leaves	2021-07-08	8.16
1	2021	Nutrima	120	2	Leaves	2021-08-20	8.9
2	2021	Nutrima	120	2	Leaves	2021-08-20	8.78
3	2021	Nutrima	120	2	Leaves	2021-08-20	10.04
4	2021	Nutrima	120	2	Leaves	2021-08-20	10.33
1	2021	Nutrima	120	3	Leaves	2021-10-20	11.94
2	2021	Nutrima	120	3	Leaves	2021-10-20	10.05
3	2021	Nutrima	120	3	Leaves	2021-10-20	12.46
4	2021	Nutrima	120	3	Leaves	2021-10-20	10.87
1	2021	Nutrima	150	1	Leaves	2021-07-12	9.07
2	2021	Nutrima	150	1	Leaves	2021-07-12	11.1
3	2021	Nutrima	150	1	Leaves	2021-07-12	13
4	2021	Nutrima	150	1	Leaves	2021-07-12	8.86
1	2021	Nutrima	150	2	Leaves	2021-09-28	7.07
2	2021	Nutrima	150	2	Leaves	2021-09-28	6.26
3	2021	Nutrima	150	2	Leaves	2021-09-28	5.49
4	2021	Nutrima	150	2	Leaves	2021-09-28	4.48
1	2021	Nutrima	Physiological maturity stage	1	Leaves	2021-09-13	3.27
2	2021	Nutrima	Physiological maturity stage	1	Leaves	2021-09-13	5.12
3	2021	Nutrima	Physiological maturity stage	1	Leaves	2021-09-13	6.48
4	2021	Nutrima	Physiological maturity stage	1	Leaves	2021-09-13	6.63
1	2021	M81-E	30	1	Leaves	2021-06-29	13.78
2	2021	M81-E	30	1	Leaves	2021-06-29	12.4
3	2021	M81-E	30	1	Leaves	2021-06-29	12.96
4	2021	M81-E	30	1	Leaves	2021-06-29	14.13
1	2021	M81-E	30	2	Leaves	2021-07-15	13.42
2	2021	M81-E	30	2	Leaves	2021-07-15	13.05
3	2021	M81-E	30	2	Leaves	2021-07-15	12.21
4	2021	M81-E	30	2	Leaves	2021-07-15	13.13
1	2021	M81-E	30	3	Leaves	2021-08-12	11.1
2	2021	M81-E	30	3	Leaves	2021-08-12	10.47
3	2021	M81-E	30	3	Leaves	2021-08-12	8
4	2021	M81-E	30	3	Leaves	2021-08-12	9.43
1	2021	M81-E	30	4	Leaves	2021-08-26	14.93
2	2021	M81-E	30	4	Leaves	2021-08-26	12.87
3	2021	M81-E	30	4	Leaves	2021-08-26	14.89
4	2021	M81-E	30	4	Leaves	2021-08-26	13.25
1	2021	M81-E	30	5	Leaves	2021-09-08	17.06
2	2021	M81-E	30	5	Leaves	2021-09-08	13.75
3	2021	M81-E	30	5	Leaves	2021-09-08	14.33
4	2021	M81-E	30	5	Leaves	2021-09-08	14.07
1	2021	M81-E	60	1	Leaves	2021-07-08	12.08
2	2021	M81-E	60	1	Leaves	2021-07-08	11.68
3	2021	M81-E	60	1	Leaves	2021-07-08	9.75
4	2021	M81-E	60	1	Leaves	2021-07-08	9.28
1	2021	M81-E	60	2	Leaves	2021-08-18	7.94
2	2021	M81-E	60	2	Leaves	2021-08-18	7.29
3	2021	M81-E	60	2	Leaves	2021-08-18	9.14
4	2021	M81-E	60	2	Leaves	2021-08-18	8.12
1	2021	M81-E	60	3	Leaves	2021-09-13	10.08
2	2021	M81-E	60	3	Leaves	2021-09-13	11.33
3	2021	M81-E	60	3	Leaves	2021-09-13	11.01
4	2021	M81-E	60	3	Leaves	2021-09-13	10.21
1	2021	M81-E	60	4	Leaves	2021-10-20	13.58
2	2021	M81-E	60	4	Leaves	2021-10-20	14.15
3	2021	M81-E	60	4	Leaves	2021-10-20	13.54
4	2021	M81-E	60	4	Leaves	2021-10-20	12.92
1	2021	M81-E	90	1	Leaves	2021-07-12	9.75
2	2021	M81-E	90	1	Leaves	2021-07-12	8.84
3	2021	M81-E	90	1	Leaves	2021-07-12	12.32
4	2021	M81-E	90	1	Leaves	2021-07-12	10.47
1	2021	M81-E	90	2	Leaves	2021-08-18	9.83
2	2021	M81-E	90	2	Leaves	2021-08-18	8.74
3	2021	M81-E	90	2	Leaves	2021-08-18	8.56
4	2021	M81-E	90	2	Leaves	2021-08-18	10.2
1	2021	M81-E	90	3	Leaves	2021-10-01	9.53
2	2021	M81-E	90	3	Leaves	2021-10-01	11.19
3	2021	M81-E	90	3	Leaves	2021-10-01	10.61
4	2021	M81-E	90	3	Leaves	2021-10-01	10
1	2021	M81-E	120	1	Leaves	2021-07-12	10.63
2	2021	M81-E	120	1	Leaves	2021-07-12	11.65
3	2021	M81-E	120	1	Leaves	2021-07-12	9.78
4	2021	M81-E	120	1	Leaves	2021-07-12	15.22
1	2021	M81-E	120	2	Leaves	2021-08-20	9.58
2	2021	M81-E	120	2	Leaves	2021-08-20	9.14
3	2021	M81-E	120	2	Leaves	2021-08-20	12.53
4	2021	M81-E	120	2	Leaves	2021-08-20	9.72
1	2021	M81-E	120	3	Leaves	2021-10-01	9.12
2	2021	M81-E	120	3	Leaves	2021-10-01	7.13
3	2021	M81-E	120	3	Leaves	2021-10-01	10.37
4	2021	M81-E	120	3	Leaves	2021-10-01	9.73
1	2021	M81-E	150	1	Leaves	2021-07-15	11.29
2	2021	M81-E	150	1	Leaves	2021-07-15	11.2
3	2021	M81-E	150	1	Leaves	2021-07-15	11.82
4	2021	M81-E	150	1	Leaves	2021-07-15	7.27
1	2021	M81-E	150	2	Leaves	2021-09-13	7.79
2	2021	M81-E	150	2	Leaves	2021-09-13	7.48
3	2021	M81-E	150	2	Leaves	2021-09-13	9.52
4	2021	M81-E	150	2	Leaves	2021-09-13	8
1	2021	M81-E	Physiological maturity stage	1	Leaves	2021-10-01	0.39
2	2021	M81-E	Physiological maturity stage	1	Leaves	2021-10-01	1.57
3	2021	M81-E	Physiological maturity stage	1	Leaves	2021-10-01	3.84
4	2021	M81-E	Physiological maturity stage	1	Leaves	2021-10-01	4.37
1	2021	Topper-76	30	1	Leaves	2021-07-08	13.34
2	2021	Topper-76	30	1	Leaves	2021-07-08	18.35
3	2021	Topper-76	30	1	Leaves	2021-07-08	17.8
4	2021	Topper-76	30	1	Leaves	2021-07-08	15.27
1	2021	Topper-76	30	2	Leaves	2021-08-04	8.93
2	2021	Topper-76	30	2	Leaves	2021-08-04	10.85
3	2021	Topper-76	30	2	Leaves	2021-08-04	9.49
4	2021	Topper-76	30	2	Leaves	2021-08-04	9.74
1	2021	Topper-76	30	3	Leaves	2021-08-18	15.72
2	2021	Topper-76	30	3	Leaves	2021-08-18	15.19
3	2021	Topper-76	30	3	Leaves	2021-08-18	15.34
4	2021	Topper-76	30	3	Leaves	2021-08-18	15.33
1	2021	Topper-76	30	4	Leaves	2021-08-26	16.15
2	2021	Topper-76	30	4	Leaves	2021-08-26	16.66
3	2021	Topper-76	30	4	Leaves	2021-08-26	17.35
4	2021	Topper-76	30	4	Leaves	2021-08-26	18.59
1	2021	Topper-76	30	5	Leaves	2021-09-08	18.49
2	2021	Topper-76	30	5	Leaves	2021-09-08	17.39
3	2021	Topper-76	30	5	Leaves	2021-09-08	15.73
4	2021	Topper-76	30	5	Leaves	2021-09-08	17.85
1	2021	Topper-76	60	1	Leaves	2021-07-12	11.6
2	2021	Topper-76	60	1	Leaves	2021-07-12	14.17
3	2021	Topper-76	60	1	Leaves	2021-07-12	17.29
4	2021	Topper-76	60	1	Leaves	2021-07-12	13.69
1	2021	Topper-76	60	2	Leaves	2021-08-05	10.63
2	2021	Topper-76	60	2	Leaves	2021-08-05	9.33
3	2021	Topper-76	60	2	Leaves	2021-08-05	9.89
4	2021	Topper-76	60	2	Leaves	2021-08-05	13.39
1	2021	Topper-76	60	3	Leaves	2021-08-20	15.32
2	2021	Topper-76	60	3	Leaves	2021-08-20	16.01
3	2021	Topper-76	60	3	Leaves	2021-08-20	15.76
4	2021	Topper-76	60	3	Leaves	2021-08-20	14.24
1	2021	Topper-76	60	4	Leaves	2021-09-13	12.61
2	2021	Topper-76	60	4	Leaves	2021-09-13	15.99
3	2021	Topper-76	60	4	Leaves	2021-09-13	13.99
4	2021	Topper-76	60	4	Leaves	2021-09-13	16.22
1	2021	Topper-76	90	1	Leaves	2021-07-15	14.21
2	2021	Topper-76	90	1	Leaves	2021-07-15	11.78
3	2021	Topper-76	90	1	Leaves	2021-07-15	14.97
4	2021	Topper-76	90	1	Leaves	2021-07-15	11.6
1	2021	Topper-76	90	2	Leaves	2021-08-05	9.85
2	2021	Topper-76	90	2	Leaves	2021-08-05	11.73
3	2021	Topper-76	90	2	Leaves	2021-08-05	12.12
4	2021	Topper-76	90	2	Leaves	2021-08-05	11.97
1	2021	Topper-76	90	3	Leaves	2021-08-26	14.42
2	2021	Topper-76	90	3	Leaves	2021-08-26	14.89
3	2021	Topper-76	90	3	Leaves	2021-08-26	13.2
4	2021	Topper-76	90	3	Leaves	2021-08-26	13.47
1	2021	Topper-76	120	1	Leaves	2021-08-05	10.58
2	2021	Topper-76	120	1	Leaves	2021-08-05	8.22
3	2021	Topper-76	120	1	Leaves	2021-08-05	10.67
4	2021	Topper-76	120	1	Leaves	2021-08-05	10.02
1	2021	Topper-76	120	2	Leaves	2021-09-13	11.48
2	2021	Topper-76	120	2	Leaves	2021-09-13	12.59
3	2021	Topper-76	120	2	Leaves	2021-09-13	11.94
4	2021	Topper-76	120	2	Leaves	2021-09-13	14.87
1	2021	Topper-76	120	3	Leaves	2021-10-20	13.52
2	2021	Topper-76	120	3	Leaves	2021-10-20	14.76
3	2021	Topper-76	120	3	Leaves	2021-10-20	12.87
4	2021	Topper-76	120	3	Leaves	2021-10-20	16
1	2021	Topper-76	150	1	Leaves	2021-08-05	9.02
2	2021	Topper-76	150	1	Leaves	2021-08-05	12.73
3	2021	Topper-76	150	1	Leaves	2021-08-05	12.54
4	2021	Topper-76	150	1	Leaves	2021-08-05	9.31
1	2021	Topper-76	150	2	Leaves	2021-09-28	12.09
2	2021	Topper-76	150	2	Leaves	2021-09-28	11.72
3	2021	Topper-76	150	2	Leaves	2021-09-28	11
4	2021	Topper-76	150	2	Leaves	2021-09-28	12.29
1	2021	Topper-76	Physiological maturity stage	1	Leaves	2021-10-01	4.01
2	2021	Topper-76	Physiological maturity stage	1	Leaves	2021-10-01	3.84
3	2021	Topper-76	Physiological maturity stage	1	Leaves	2021-10-01	5.94
4	2021	Topper-76	Physiological maturity stage	1	Leaves	2021-10-01	6.23

## Sheet: Stalk crude protein
Replication	Year	Plant	Cutting heihgt	Cutting number	Plant part	Harvest date	Crude protein
1	2020	Nutri Honey	30	1	Stalk	2019-06-19	12.04
2	2020	Nutri Honey	30	1	Stalk	2019-06-19	13.83
3	2020	Nutri Honey	30	1	Stalk	2019-06-19	19.32
4	2020	Nutri Honey	30	1	Stalk	2019-06-19	15.88
1	2020	Nutri Honey	30	2	Stalk	2019-07-07	11.68
2	2020	Nutri Honey	30	2	Stalk	2019-07-07	7.16
3	2020	Nutri Honey	30	2	Stalk	2019-07-07	10.81
4	2020	Nutri Honey	30	2	Stalk	2019-07-07	6.98
1	2020	Nutri Honey	30	3	Stalk	2019-07-21	13.77
2	2020	Nutri Honey	30	3	Stalk	2019-07-21	14.77
3	2020	Nutri Honey	30	3	Stalk	2019-07-21	12.61
4	2020	Nutri Honey	30	3	Stalk	2019-07-21	15.89
1	2020	Nutri Honey	30	4	Stalk	2019-08-07	11.32
2	2020	Nutri Honey	30	4	Stalk	2019-08-07	11.77
3	2020	Nutri Honey	30	4	Stalk	2019-08-07	10.18
4	2020	Nutri Honey	30	4	Stalk	2019-08-07	11.48
1	2020	Nutri Honey	30	5	Stalk	2019-09-04	10.08
2	2020	Nutri Honey	30	5	Stalk	2019-09-04	12.84
3	2020	Nutri Honey	30	5	Stalk	2019-09-04	11.33
4	2020	Nutri Honey	30	5	Stalk	2019-09-04	11
1	2020	Nutri Honey	60	1	Stalk	2020-06-26	12.94
2	2020	Nutri Honey	60	1	Stalk	2020-06-26	10.28
3	2020	Nutri Honey	60	1	Stalk	2020-06-26	14.3
4	2020	Nutri Honey	60	1	Stalk	2020-06-26	12.45
1	2020	Nutri Honey	60	2	Stalk	2020-07-17	12.09
2	2020	Nutri Honey	60	2	Stalk	2020-07-17	12.15
3	2020	Nutri Honey	60	2	Stalk	2020-07-17	9.54
4	2020	Nutri Honey	60	2	Stalk	2020-07-17	12.28
1	2020	Nutri Honey	60	3	Stalk	2020-08-12	8.81
2	2020	Nutri Honey	60	3	Stalk	2020-08-12	7.21
3	2020	Nutri Honey	60	3	Stalk	2020-08-12	7.33
4	2020	Nutri Honey	60	3	Stalk	2020-08-12	8.44
1	2020	Nutri Honey	60	4	Stalk	2020-09-16	6.51
2	2020	Nutri Honey	60	4	Stalk	2020-09-16	6.19
3	2020	Nutri Honey	60	4	Stalk	2020-09-16	4.08
4	2020	Nutri Honey	60	4	Stalk	2020-09-16	6.61
1	2020	Nutri Honey	90	1	Stalk	2020-06-29	10.72
2	2020	Nutri Honey	90	1	Stalk	2020-06-29	6.96
3	2020	Nutri Honey	90	1	Stalk	2020-06-29	9
4	2020	Nutri Honey	90	1	Stalk	2020-06-29	10.79
1	2020	Nutri Honey	90	2	Stalk	2020-07-21	10.07
2	2020	Nutri Honey	90	2	Stalk	2020-07-21	12.16
3	2020	Nutri Honey	90	2	Stalk	2020-07-21	12.11
4	2020	Nutri Honey	90	2	Stalk	2020-07-21	7.2
1	2020	Nutri Honey	90	3	Stalk	2020-08-21	6.56
2	2020	Nutri Honey	90	3	Stalk	2020-08-21	5.01
3	2020	Nutri Honey	90	3	Stalk	2020-08-21	5.72
4	2020	Nutri Honey	90	3	Stalk	2020-08-21	6.01
1	2020	Nutri Honey	120	1	Stalk	2020-07-02	9
2	2020	Nutri Honey	120	1	Stalk	2020-07-02	9.52
3	2020	Nutri Honey	120	1	Stalk	2020-07-02	9.72
4	2020	Nutri Honey	120	1	Stalk	2020-07-02	8.17
1	2020	Nutri Honey	120	2	Stalk	2020-07-27	6.19
2	2020	Nutri Honey	120	2	Stalk	2020-07-27	7.2
3	2020	Nutri Honey	120	2	Stalk	2020-07-27	8.99
4	2020	Nutri Honey	120	2	Stalk	2020-07-27	7.45
1	2020	Nutri Honey	120	3	Stalk	2020-09-03	5.03
2	2020	Nutri Honey	120	3	Stalk	2020-09-03	3.9
3	2020	Nutri Honey	120	3	Stalk	2020-09-03	4.5
4	2020	Nutri Honey	120	3	Stalk	2020-09-03	4.4
1	2020	Nutri Honey	150	1	Stalk	2020-07-09	6.25
2	2020	Nutri Honey	150	1	Stalk	2020-07-09	7.45
3	2020	Nutri Honey	150	1	Stalk	2020-07-09	6.45
4	2020	Nutri Honey	150	1	Stalk	2020-07-09	6.46
1	2020	Nutri Honey	150	2	Stalk	2020-09-03	2.27
2	2020	Nutri Honey	150	2	Stalk	2020-09-03	2.22
3	2020	Nutri Honey	150	2	Stalk	2020-09-03	2.1
4	2020	Nutri Honey	150	2	Stalk	2020-09-03	2.2
1	2020	Nutri Honey	Physiological maturity stage	1	Stalk	2020-08-12	2.8
2	2020	Nutri Honey	Physiological maturity stage	1	Stalk	2020-08-12	3.61
3	2020	Nutri Honey	Physiological maturity stage	1	Stalk	2020-08-12	2.28
4	2020	Nutri Honey	Physiological maturity stage	1	Stalk	2020-08-12	2.91
1	2020	Nutrima	30	1	Stalk	2019-06-19	18.07
2	2020	Nutrima	30	1	Stalk	2019-06-19	14.64
3	2020	Nutrima	30	1	Stalk	2019-06-19	18.19
4	2020	Nutrima	30	1	Stalk	2019-06-19	17.35
1	2020	Nutrima	30	2	Stalk	2019-07-07	20.9
2	2020	Nutrima	30	2	Stalk	2019-07-07	11.9
3	2020	Nutrima	30	2	Stalk	2019-07-07	17.16
4	2020	Nutrima	30	2	Stalk	2019-07-07	11.27
1	2020	Nutrima	30	3	Stalk	2019-07-21	13.93
2	2020	Nutrima	30	3	Stalk	2019-07-21	20.62
3	2020	Nutrima	30	3	Stalk	2019-07-21	13.78
4	2020	Nutrima	30	3	Stalk	2019-07-21	18.85
1	2020	Nutrima	30	4	Stalk	2019-08-07	14.23
2	2020	Nutrima	30	4	Stalk	2019-08-07	15.63
3	2020	Nutrima	30	4	Stalk	2019-08-07	10.37
4	2020	Nutrima	30	4	Stalk	2019-08-07	18.16
1	2020	Nutrima	30	5	Stalk	2019-09-04	8.43
2	2020	Nutrima	30	5	Stalk	2019-09-04	13.8
3	2020	Nutrima	30	5	Stalk	2019-09-04	8.81
4	2020	Nutrima	30	5	Stalk	2019-09-04	9.25
1	2020	Nutrima	60	1	Stalk	2020-06-26	14.32
2	2020	Nutrima	60	1	Stalk	2020-06-26	20.27
3	2020	Nutrima	60	1	Stalk	2020-06-26	12.22
4	2020	Nutrima	60	1	Stalk	2020-06-26	15.92
1	2020	Nutrima	60	2	Stalk	2020-07-17	18.65
2	2020	Nutrima	60	2	Stalk	2020-07-17	11.69
3	2020	Nutrima	60	2	Stalk	2020-07-17	17.9
4	2020	Nutrima	60	2	Stalk	2020-07-17	9.97
1	2020	Nutrima	60	3	Stalk	2020-08-12	13.5
2	2020	Nutrima	60	3	Stalk	2020-08-12	8.34
3	2020	Nutrima	60	3	Stalk	2020-08-12	9.36
4	2020	Nutrima	60	3	Stalk	2020-08-12	16.58
1	2020	Nutrima	60	4	Stalk	2020-09-16	14.33
2	2020	Nutrima	60	4	Stalk	2020-09-16	4.89
3	2020	Nutrima	60	4	Stalk	2020-09-16	6.43
4	2020	Nutrima	60	4	Stalk	2020-09-16	5.68
1	2020	Nutrima	90	1	Stalk	2020-06-29	17.63
2	2020	Nutrima	90	1	Stalk	2020-06-29	9.42
3	2020	Nutrima	90	1	Stalk	2020-06-29	16.42
4	2020	Nutrima	90	1	Stalk	2020-06-29	10.56
1	2020	Nutrima	90	2	Stalk	2020-07-21	9.48
2	2020	Nutrima	90	2	Stalk	2020-07-21	18.42
3	2020	Nutrima	90	2	Stalk	2020-07-21	10.22
4	2020	Nutrima	90	2	Stalk	2020-07-21	19.81
1	2020	Nutrima	90	3	Stalk	2020-08-21	6.39
2	2020	Nutrima	90	3	Stalk	2020-08-21	11.84
3	2020	Nutrima	90	3	Stalk	2020-08-21	5.17
4	2020	Nutrima	90	3	Stalk	2020-08-21	14.82
1	2020	Nutrima	120	1	Stalk	2020-07-02	9
2	2020	Nutrima	120	1	Stalk	2020-07-02	8.43
3	2020	Nutrima	120	1	Stalk	2020-07-02	9.44
4	2020	Nutrima	120	1	Stalk	2020-07-02	8
1	2020	Nutrima	120	2	Stalk	2020-07-27	7.88
2	2020	Nutrima	120	2	Stalk	2020-07-27	16.73
3	2020	Nutrima	120	2	Stalk	2020-07-27	6.15
4	2020	Nutrima	120	2	Stalk	2020-07-27	18.43
1	2020	Nutrima	120	3	Stalk	2020-09-03	4.92
2	2020	Nutrima	120	3	Stalk	2020-09-03	6.25
3	2020	Nutrima	120	3	Stalk	2020-09-03	6
4	2020	Nutrima	120	3	Stalk	2020-09-03	4
1	2020	Nutrima	150	1	Stalk	2020-07-09	5
2	2020	Nutrima	150	1	Stalk	2020-07-09	4
3	2020	Nutrima	150	1	Stalk	2020-07-09	6
4	2020	Nutrima	150	1	Stalk	2020-07-09	3
1	2020	Nutrima	150	2	Stalk	2020-09-03	8.59
2	2020	Nutrima	150	2	Stalk	2020-09-03	4
3	2020	Nutrima	150	2	Stalk	2020-09-03	6.64
4	2020	Nutrima	150	2	Stalk	2020-09-03	4
1	2020	Nutrima	Physiological maturity stage	1	Stalk	2020-08-12	3.35
2	2020	Nutrima	Physiological maturity stage	1	Stalk	2020-08-12	7.79
3	2020	Nutrima	Physiological maturity stage	1	Stalk	2020-08-12	7.3
4	2020	Nutrima	Physiological maturity stage	1	Stalk	2020-08-12	2.76
1	2020	M81-E	30	1	Stalk	2020-07-01	10.44
2	2020	M81-E	30	1	Stalk	2020-07-01	11.46
3	2020	M81-E	30	1	Stalk	2020-07-01	11.83
4	2020	M81-E	30	1	Stalk	2020-07-01	10
1	2020	M81-E	30	2	Stalk	2020-07-14	13.86
2	2020	M81-E	30	2	Stalk	2020-07-14	13.09
3	2020	M81-E	30	2	Stalk	2020-07-14	15.94
4	2020	M81-E	30	2	Stalk	2020-07-14	15.21
1	2020	M81-E	30	3	Stalk	2020-07-29	10.61
2	2020	M81-E	30	3	Stalk	2020-07-29	8.7
3	2020	M81-E	30	3	Stalk	2020-07-29	11.32
4	2020	M81-E	30	3	Stalk	2020-07-29	9.5
1	2020	M81-E	30	4	Stalk	2020-08-13	9.24
2	2020	M81-E	30	4	Stalk	2020-08-13	10.08
3	2020	M81-E	30	4	Stalk	2020-08-13	9.74
4	2020	M81-E	30	4	Stalk	2020-08-13	9.31
1	2020	M81-E	30	5	Stalk	2020-09-14	5.94
2	2020	M81-E	30	5	Stalk	2020-09-14	5.68
3	2020	M81-E	30	5	Stalk	2020-09-14	9.53
4	2020	M81-E	30	5	Stalk	2020-09-14	6.61
1	2020	M81-E	60	1	Stalk	2020-07-03	10.39
2	2020	M81-E	60	1	Stalk	2020-07-03	10.98
3	2020	M81-E	60	1	Stalk	2020-07-03	10.46
4	2020	M81-E	60	1	Stalk	2020-07-03	10.23
1	2020	M81-E	60	2	Stalk	2020-07-27	12.6
2	2020	M81-E	60	2	Stalk	2020-07-27	11.57
3	2020	M81-E	60	2	Stalk	2020-07-27	10.14
4	2020	M81-E	60	2	Stalk	2020-07-27	10
1	2020	M81-E	60	3	Stalk	2020-08-21	7.33
2	2020	M81-E	60	3	Stalk	2020-08-21	5.4
3	2020	M81-E	60	3	Stalk	2020-08-21	6.1
4	2020	M81-E	60	3	Stalk	2020-08-21	7.81
1	2020	M81-E	60	4	Stalk	2020-09-25	8.39
2	2020	M81-E	60	4	Stalk	2020-09-25	8
3	2020	M81-E	60	4	Stalk	2020-09-25	9
4	2020	M81-E	60	4	Stalk	2020-09-25	7
1	2020	M81-E	90	1	Stalk	2020-07-07	8.77
2	2020	M81-E	90	1	Stalk	2020-07-07	10.94
3	2020	M81-E	90	1	Stalk	2020-07-07	11.49
4	2020	M81-E	90	1	Stalk	2020-07-07	9.1
1	2020	M81-E	90	2	Stalk	2020-08-07	7.48
2	2020	M81-E	90	2	Stalk	2020-08-07	8.7
3	2020	M81-E	90	2	Stalk	2020-08-07	9.34
4	2020	M81-E	90	2	Stalk	2020-08-07	9
1	2020	M81-E	90	3	Stalk	2020-10-05	3
2	2020	M81-E	90	3	Stalk	2020-10-05	2.97
3	2020	M81-E	90	3	Stalk	2020-10-05	3
4	2020	M81-E	90	3	Stalk	2020-10-05	4
1	2020	M81-E	120	1	Stalk	2020-07-09	8.49
2	2020	M81-E	120	1	Stalk	2020-07-09	9.29
3	2020	M81-E	120	1	Stalk	2020-07-09	9.61
4	2020	M81-E	120	1	Stalk	2020-07-09	9.19
1	2020	M81-E	120	2	Stalk	2020-08-25	5.57
2	2020	M81-E	120	2	Stalk	2020-08-25	5.7
3	2020	M81-E	120	2	Stalk	2020-08-25	5.38
4	2020	M81-E	120	2	Stalk	2020-08-25	5.16
1	2020	M81-E	120	3	Stalk	2020-11-06	5.35
2	2020	M81-E	120	3	Stalk	2020-11-06	6.55
3	2020	M81-E	120	3	Stalk	2020-11-06	4.41
4	2020	M81-E	120	3	Stalk	2020-11-06	4.97
1	2020	M81-E	150	1	Stalk	2020-07-14	9.14
2	2020	M81-E	150	1	Stalk	2020-07-14	8.31
3	2020	M81-E	150	1	Stalk	2020-07-14	7.58
4	2020	M81-E	150	1	Stalk	2020-07-14	8.61
1	2020	M81-E	150	2	Stalk	2020-08-26	6.74
2	2020	M81-E	150	2	Stalk	2020-08-26	5.88
3	2020	M81-E	150	2	Stalk	2020-08-26	5
4	2020	M81-E	150	2	Stalk	2020-08-26	4
1	2020	M81-E	Physiological maturity stage	1	Stalk	2020-08-28	10.27
2	2020	M81-E	Physiological maturity stage	1	Stalk	2020-08-28	8.5
3	2020	M81-E	Physiological maturity stage	1	Stalk	2020-08-28	7.74
4	2020	M81-E	Physiological maturity stage	1	Stalk	2020-08-28	4.71
1	2020	Topper-76	30	1	Stalk	2020-07-01	13.2
2	2020	Topper-76	30	1	Stalk	2020-07-01	13.89
3	2020	Topper-76	30	1	Stalk	2020-07-01	12.1
4	2020	Topper-76	30	1	Stalk	2020-07-01	11.32
1	2020	Topper-76	30	2	Stalk	2020-07-14	14.84
2	2020	Topper-76	30	2	Stalk	2020-07-14	14.95
3	2020	Topper-76	30	2	Stalk	2020-07-14	14.83
4	2020	Topper-76	30	2	Stalk	2020-07-14	11.48
1	2020	Topper-76	30	3	Stalk	2020-07-29	10.95
2	2020	Topper-76	30	3	Stalk	2020-07-29	10.7
3	2020	Topper-76	30	3	Stalk	2020-07-29	9.76
4	2020	Topper-76	30	3	Stalk	2020-07-29	11.32
1	2020	Topper-76	30	4	Stalk	2020-08-13	11.43
2	2020	Topper-76	30	4	Stalk	2020-08-13	9.33
3	2020	Topper-76	30	4	Stalk	2020-08-13	11.76
4	2020	Topper-76	30	4	Stalk	2020-08-13	10
1	2020	Topper-76	30	5	Stalk	2020-09-14	8.41
2	2020	Topper-76	30	5	Stalk	2020-09-14	6.71
3	2020	Topper-76	30	5	Stalk	2020-09-14	7.34
4	2020	Topper-76	30	5	Stalk	2020-09-14	7
1	2020	Topper-76	60	1	Stalk	2020-07-03	12.54
2	2020	Topper-76	60	1	Stalk	2020-07-03	11.85
3	2020	Topper-76	60	1	Stalk	2020-07-03	13.31
4	2020	Topper-76	60	1	Stalk	2020-07-03	12.73
1	2020	Topper-76	60	2	Stalk	2020-07-27	8.24
2	2020	Topper-76	60	2	Stalk	2020-07-27	9.46
3	2020	Topper-76	60	2	Stalk	2020-07-27	10.72
4	2020	Topper-76	60	2	Stalk	2020-07-27	9
1	2020	Topper-76	60	3	Stalk	2020-08-21	8.85
2	2020	Topper-76	60	3	Stalk	2020-08-21	8.53
3	2020	Topper-76	60	3	Stalk	2020-08-21	8.09
4	2020	Topper-76	60	3	Stalk	2020-08-21	5.42
1	2020	Topper-76	60	4	Stalk	2020-09-25	9.68
2	2020	Topper-76	60	4	Stalk	2020-09-25	7.77
3	2020	Topper-76	60	4	Stalk	2020-09-25	8
4	2020	Topper-76	60	4	Stalk	2020-09-25	9
1	2020	Topper-76	90	1	Stalk	2020-07-07	14.22
2	2020	Topper-76	90	1	Stalk	2020-07-07	12.52
3	2020	Topper-76	90	1	Stalk	2020-07-07	15.54
4	2020	Topper-76	90	1	Stalk	2020-07-07	9.43
1	2020	Topper-76	90	2	Stalk	2020-08-07	5.64
2	2020	Topper-76	90	2	Stalk	2020-08-07	6.05
3	2020	Topper-76	90	2	Stalk	2020-08-07	10.16
4	2020	Topper-76	90	2	Stalk	2020-08-07	9.73
1	2020	Topper-76	90	3	Stalk	2020-10-05	3.68
2	2020	Topper-76	90	3	Stalk	2020-10-05	3.25
3	2020	Topper-76	90	3	Stalk	2020-10-05	2.29
4	2020	Topper-76	90	3	Stalk	2020-10-05	2.64
1	2020	Topper-76	120	1	Stalk	2020-07-09	8.02
2	2020	Topper-76	120	1	Stalk	2020-07-09	11.85
3	2020	Topper-76	120	1	Stalk	2020-07-09	12.6
4	2020	Topper-76	120	1	Stalk	2020-07-09	10.06
1	2020	Topper-76	120	2	Stalk	2020-08-25	4.25
2	2020	Topper-76	120	2	Stalk	2020-08-25	4.42
3	2020	Topper-76	120	2	Stalk	2020-08-25	4
4	2020	Topper-76	120	2	Stalk	2020-08-25	4
1	2020	Topper-76	120	3	Stalk	2020-11-06	5.06
2	2020	Topper-76	120	3	Stalk	2020-11-06	5.52
3	2020	Topper-76	120	3	Stalk	2020-11-06	5
4	2020	Topper-76	120	3	Stalk	2020-11-06	5
1	2020	Topper-76	150	1	Stalk	2020-07-14	10.95
2	2020	Topper-76	150	1	Stalk	2020-07-14	8.11
3	2020	Topper-76	150	1	Stalk	2020-07-14	8.6
4	2020	Topper-76	150	1	Stalk	2020-07-14	9.77
1	2020	Topper-76	150	2	Stalk	2020-08-26	4.95
2	2020	Topper-76	150	2	Stalk	2020-08-26	6
3	2020	Topper-76	150	2	Stalk	2020-08-26	5.33
4	2020	Topper-76	150	2	Stalk	2020-08-26	5
1	2020	Topper-76	Physiological maturity stage	1	Stalk	2020-08-28	4.29
2	2020	Topper-76	Physiological maturity stage	1	Stalk	2020-08-28	5.61
3	2020	Topper-76	Physiological maturity stage	1	Stalk	2020-08-28	8.11
4	2020	Topper-76	Physiological maturity stage	1	Stalk	2020-08-28	9.02
1	2021	Nutri Honey	30	1	Stalk	2021-06-24	8.38
2	2021	Nutri Honey	30	1	Stalk	2021-06-24	8.44
3	2021	Nutri Honey	30	1	Stalk	2021-06-24	9.8
4	2021	Nutri Honey	30	1	Stalk	2021-06-24	13.28
1	2021	Nutri Honey	30	2	Stalk	2021-07-12	8.44
2	2021	Nutri Honey	30	2	Stalk	2021-07-12	7.85
3	2021	Nutri Honey	30	2	Stalk	2021-07-12	7
4	2021	Nutri Honey	30	2	Stalk	2021-07-12	8
1	2021	Nutri Honey	30	3	Stalk	2021-08-04	5.88
2	2021	Nutri Honey	30	3	Stalk	2021-08-04	6.4
3	2021	Nutri Honey	30	3	Stalk	2021-08-04	12.06
4	2021	Nutri Honey	30	3	Stalk	2021-08-04	6.63
1	2021	Nutri Honey	30	4	Stalk	2021-08-20	7.39
2	2021	Nutri Honey	30	4	Stalk	2021-08-20	6.62
3	2021	Nutri Honey	30	4	Stalk	2021-08-20	8.05
4	2021	Nutri Honey	30	4	Stalk	2021-08-20	7.72
1	2021	Nutri Honey	30	5	Stalk	2021-09-08	7.25
2	2021	Nutri Honey	30	5	Stalk	2021-09-08	6.72
3	2021	Nutri Honey	30	5	Stalk	2021-09-08	6.45
4	2021	Nutri Honey	30	5	Stalk	2021-09-08	7
1	2021	Nutri Honey	60	1	Stalk	2021-06-29	7.3
2	2021	Nutri Honey	60	1	Stalk	2021-06-29	7.66
3	2021	Nutri Honey	60	1	Stalk	2021-06-29	7.2
4	2021	Nutri Honey	60	1	Stalk	2021-06-29	7.97
1	2021	Nutri Honey	60	2	Stalk	2021-08-04	6.82
2	2021	Nutri Honey	60	2	Stalk	2021-08-04	5.31
3	2021	Nutri Honey	60	2	Stalk	2021-08-04	5.78
4	2021	Nutri Honey	60	2	Stalk	2021-08-04	5.45
1	2021	Nutri Honey	60	3	Stalk	2021-08-26	8.51
2	2021	Nutri Honey	60	3	Stalk	2021-08-26	5.91
3	2021	Nutri Honey	60	3	Stalk	2021-08-26	8.25
4	2021	Nutri Honey	60	3	Stalk	2021-08-26	7
1	2021	Nutri Honey	60	4	Stalk	2021-09-28	3.74
2	2021	Nutri Honey	60	4	Stalk	2021-09-28	4.46
3	2021	Nutri Honey	60	4	Stalk	2021-09-28	5.46
4	2021	Nutri Honey	60	4	Stalk	2021-09-28	4
1	2021	Nutri Honey	90	1	Stalk	2021-06-29	5.93
2	2021	Nutri Honey	90	1	Stalk	2021-06-29	6.71
3	2021	Nutri Honey	90	1	Stalk	2021-06-29	5.98
4	2021	Nutri Honey	90	1	Stalk	2021-06-29	5.9
1	2021	Nutri Honey	90	2	Stalk	2021-08-12	3.54
2	2021	Nutri Honey	90	2	Stalk	2021-08-12	4.23
3	2021	Nutri Honey	90	2	Stalk	2021-08-12	3.02
4	2021	Nutri Honey	90	2	Stalk	2021-08-12	3.08
1	2021	Nutri Honey	90	3	Stalk	2021-10-20	4
2	2021	Nutri Honey	90	3	Stalk	2021-10-20	5.43
3	2021	Nutri Honey	90	3	Stalk	2021-10-20	3.83
4	2021	Nutri Honey	90	3	Stalk	2021-10-20	4
1	2021	Nutri Honey	120	1	Stalk	2021-07-08	4.13
2	2021	Nutri Honey	120	1	Stalk	2021-07-08	4.41
3	2021	Nutri Honey	120	1	Stalk	2021-07-08	3.23
4	2021	Nutri Honey	120	1	Stalk	2021-07-08	3
1	2021	Nutri Honey	120	2	Stalk	2021-08-20	3.62
2	2021	Nutri Honey	120	2	Stalk	2021-08-20	3.23
3	2021	Nutri Honey	120	2	Stalk	2021-08-20	2.55
4	2021	Nutri Honey	120	2	Stalk	2021-08-20	3.2
1	2021	Nutri Honey	120	3	Stalk	2021-10-20	1.45
2	2021	Nutri Honey	120	3	Stalk	2021-10-20	3.88
3	2021	Nutri Honey	120	3	Stalk	2021-10-20	4.08
4	2021	Nutri Honey	120	3	Stalk	2021-10-20	3.06
1	2021	Nutri Honey	150	1	Stalk	2021-07-12	3.79
2	2021	Nutri Honey	150	1	Stalk	2021-07-12	4.16
3	2021	Nutri Honey	150	1	Stalk	2021-07-12	0.78
4	2021	Nutri Honey	150	1	Stalk	2021-07-12	3.26
1	2021	Nutri Honey	150	2	Stalk	2021-09-28	0.29
2	2021	Nutri Honey	150	2	Stalk	2021-09-28	1.16
3	2021	Nutri Honey	150	2	Stalk	2021-09-28	0.78
4	2021	Nutri Honey	150	2	Stalk	2021-09-28	2.43
1	2021	Nutri Honey	Physiological maturity stage	1	Stalk	2021-09-13	2.4
2	2021	Nutri Honey	Physiological maturity stage	1	Stalk	2021-09-13	1.77
3	2021	Nutri Honey	Physiological maturity stage	1	Stalk	2021-09-13	1.26
4	2021	Nutri Honey	Physiological maturity stage	1	Stalk	2021-09-13	1.35
1	2021	Nutrima	30	1	Stalk	2021-06-24	8.84
2	2021	Nutrima	30	1	Stalk	2021-06-24	9.37
3	2021	Nutrima	30	1	Stalk	2021-06-24	8.81
4	2021	Nutrima	30	1	Stalk	2021-06-24	8.37
1	2021	Nutrima	30	2	Stalk	2021-07-12	8.78
2	2021	Nutrima	30	2	Stalk	2021-07-12	9.66
3	2021	Nutrima	30	2	Stalk	2021-07-12	6.78
4	2021	Nutrima	30	2	Stalk	2021-07-12	7.9
1	2021	Nutrima	30	3	Stalk	2021-08-04	6.43
2	2021	Nutrima	30	3	Stalk	2021-08-04	7.6
3	2021	Nutrima	30	3	Stalk	2021-08-04	7.52
4	2021	Nutrima	30	3	Stalk	2021-08-04	6.46
1	2021	Nutrima	30	4	Stalk	2021-08-20	10.53
2	2021	Nutrima	30	4	Stalk	2021-08-20	7.58
3	2021	Nutrima	30	4	Stalk	2021-08-20	11.11
4	2021	Nutrima	30	4	Stalk	2021-08-20	9.75
1	2021	Nutrima	30	5	Stalk	2021-09-08	11.7
2	2021	Nutrima	30	5	Stalk	2021-09-08	10.32
3	2021	Nutrima	30	5	Stalk	2021-09-08	5.13
4	2021	Nutrima	30	5	Stalk	2021-09-08	7
1	2021	Nutrima	60	1	Stalk	2021-06-29	7.2
2	2021	Nutrima	60	1	Stalk	2021-06-29	7.01
3	2021	Nutrima	60	1	Stalk	2021-06-29	7.7
4	2021	Nutrima	60	1	Stalk	2021-06-29	6.98
1	2021	Nutrima	60	2	Stalk	2021-08-04	7.47
2	2021	Nutrima	60	2	Stalk	2021-08-04	4.62
3	2021	Nutrima	60	2	Stalk	2021-08-04	6.45
4	2021	Nutrima	60	2	Stalk	2021-08-04	4.83
1	2021	Nutrima	60	3	Stalk	2021-08-26	7.73
2	2021	Nutrima	60	3	Stalk	2021-08-26	6.02
3	2021	Nutrima	60	3	Stalk	2021-08-26	7.97
4	2021	Nutrima	60	3	Stalk	2021-08-26	7.87
1	2021	Nutrima	60	4	Stalk	2021-09-28	7.91
2	2021	Nutrima	60	4	Stalk	2021-09-28	5.05
3	2021	Nutrima	60	4	Stalk	2021-09-28	6.53
4	2021	Nutrima	60	4	Stalk	2021-09-28	3.72
1	2021	Nutrima	90	1	Stalk	2021-06-29	6.21
2	2021	Nutrima	90	1	Stalk	2021-06-29	5.83
3	2021	Nutrima	90	1	Stalk	2021-06-29	8.12
4	2021	Nutrima	90	1	Stalk	2021-06-29	5.45
1	2021	Nutrima	90	2	Stalk	2021-08-12	2.88
2	2021	Nutrima	90	2	Stalk	2021-08-12	4.12
3	2021	Nutrima	90	2	Stalk	2021-08-12	2.96
4	2021	Nutrima	90	2	Stalk	2021-08-12	4.9
1	2021	Nutrima	90	3	Stalk	2021-10-20	3.54
2	2021	Nutrima	90	3	Stalk	2021-10-20	2.92
3	2021	Nutrima	90	3	Stalk	2021-10-20	3.93
4	2021	Nutrima	90	3	Stalk	2021-10-20	2.58
1	2021	Nutrima	120	1	Stalk	2021-07-08	4.08
2	2021	Nutrima	120	1	Stalk	2021-07-08	4.76
3	2021	Nutrima	120	1	Stalk	2021-07-08	3.22
4	2021	Nutrima	120	1	Stalk	2021-07-08	3
1	2021	Nutrima	120	2	Stalk	2021-08-20	4
2	2021	Nutrima	120	2	Stalk	2021-08-20	3.57
3	2021	Nutrima	120	2	Stalk	2021-08-20	6.22
4	2021	Nutrima	120	2	Stalk	2021-08-20	3.59
1	2021	Nutrima	120	3	Stalk	2021-10-20	3.55
2	2021	Nutrima	120	3	Stalk	2021-10-20	3.1
3	2021	Nutrima	120	3	Stalk	2021-10-20	3.27
4	2021	Nutrima	120	3	Stalk	2021-10-20	1.99
1	2021	Nutrima	150	1	Stalk	2021-07-12	4.57
2	2021	Nutrima	150	1	Stalk	2021-07-12	3.11
3	2021	Nutrima	150	1	Stalk	2021-07-12	3.63
4	2021	Nutrima	150	1	Stalk	2021-07-12	3.47
1	2021	Nutrima	150	2	Stalk	2021-09-28	0.86
2	2021	Nutrima	150	2	Stalk	2021-09-28	1.11
3	2021	Nutrima	150	2	Stalk	2021-09-28	-0.01
4	2021	Nutrima	150	2	Stalk	2021-09-28	1.62
1	2021	Nutrima	Physiological maturity stage	1	Stalk	2021-09-13	1.83
2	2021	Nutrima	Physiological maturity stage	1	Stalk	2021-09-13	0.29
3	2021	Nutrima	Physiological maturity stage	1	Stalk	2021-09-13	1.8
4	2021	Nutrima	Physiological maturity stage	1	Stalk	2021-09-13	1.25
1	2021	M81-E	30	1	Stalk	2021-06-29	12.41
2	2021	M81-E	30	1	Stalk	2021-06-29	8.01
3	2021	M81-E	30	1	Stalk	2021-06-29	8.14
4	2021	M81-E	30	1	Stalk	2021-06-29	8
1	2021	M81-E	30	2	Stalk	2021-07-15	7.91
2	2021	M81-E	30	2	Stalk	2021-07-15	9.5
3	2021	M81-E	30	2	Stalk	2021-07-15	7.05
4	2021	M81-E	30	2	Stalk	2021-07-15	9.07
1	2021	M81-E	30	3	Stalk	2021-08-12	7.56
2	2021	M81-E	30	3	Stalk	2021-08-12	5.22
3	2021	M81-E	30	3	Stalk	2021-08-12	5.57
4	2021	M81-E	30	3	Stalk	2021-08-12	5.53
1	2021	M81-E	30	4	Stalk	2021-08-26	9.83
2	2021	M81-E	30	4	Stalk	2021-08-26	7.67
3	2021	M81-E	30	4	Stalk	2021-08-26	9.1
4	2021	M81-E	30	4	Stalk	2021-08-26	8
1	2021	M81-E	30	5	Stalk	2021-09-08	6.73
2	2021	M81-E	30	5	Stalk	2021-09-08	5
3	2021	M81-E	30	5	Stalk	2021-09-08	6
4	2021	M81-E	30	5	Stalk	2021-09-08	4
1	2021	M81-E	60	1	Stalk	2021-07-08	6.93
2	2021	M81-E	60	1	Stalk	2021-07-08	7.2
3	2021	M81-E	60	1	Stalk	2021-07-08	6.68
4	2021	M81-E	60	1	Stalk	2021-07-08	7.18
1	2021	M81-E	60	2	Stalk	2021-08-18	5.15
2	2021	M81-E	60	2	Stalk	2021-08-18	4.57
3	2021	M81-E	60	2	Stalk	2021-08-18	5.83
4	2021	M81-E	60	2	Stalk	2021-08-18	6.45
1	2021	M81-E	60	3	Stalk	2021-09-13	6.05
2	2021	M81-E	60	3	Stalk	2021-09-13	6.4
3	2021	M81-E	60	3	Stalk	2021-09-13	6.53
4	2021	M81-E	60	3	Stalk	2021-09-13	7.78
1	2021	M81-E	60	4	Stalk	2021-10-20	9.63
2	2021	M81-E	60	4	Stalk	2021-10-20	11.53
3	2021	M81-E	60	4	Stalk	2021-10-20	8.16
4	2021	M81-E	60	4	Stalk	2021-10-20	10
1	2021	M81-E	90	1	Stalk	2021-07-12	6.5
2	2021	M81-E	90	1	Stalk	2021-07-12	5.11
3	2021	M81-E	90	1	Stalk	2021-07-12	4.56
4	2021	M81-E	90	1	Stalk	2021-07-12	8.73
1	2021	M81-E	90	2	Stalk	2021-08-18	5.49
2	2021	M81-E	90	2	Stalk	2021-08-18	6.06
3	2021	M81-E	90	2	Stalk	2021-08-18	5.89
4	2021	M81-E	90	2	Stalk	2021-08-18	6.05
1	2021	M81-E	90	3	Stalk	2021-10-01	4.35
2	2021	M81-E	90	3	Stalk	2021-10-01	3.52
3	2021	M81-E	90	3	Stalk	2021-10-01	3.99
4	2021	M81-E	90	3	Stalk	2021-10-01	3.58
1	2021	M81-E	120	1	Stalk	2021-07-12	6.98
2	2021	M81-E	120	1	Stalk	2021-07-12	6.69
3	2021	M81-E	120	1	Stalk	2021-07-12	4.47
4	2021	M81-E	120	1	Stalk	2021-07-12	7.48
1	2021	M81-E	120	2	Stalk	2021-08-20	6.22
2	2021	M81-E	120	2	Stalk	2021-08-20	6.49
3	2021	M81-E	120	2	Stalk	2021-08-20	6.33
4	2021	M81-E	120	2	Stalk	2021-08-20	6.62
1	2021	M81-E	120	3	Stalk	2021-10-01	3.09
2	2021	M81-E	120	3	Stalk	2021-10-01	3.22
3	2021	M81-E	120	3	Stalk	2021-10-01	3.83
4	2021	M81-E	120	3	Stalk	2021-10-01	5.29
1	2021	M81-E	150	1	Stalk	2021-07-15	4.7
2	2021	M81-E	150	1	Stalk	2021-07-15	4.44
3	2021	M81-E	150	1	Stalk	2021-07-15	3.13
4	2021	M81-E	150	1	Stalk	2021-07-15	4.58
1	2021	M81-E	150	2	Stalk	2021-09-13	3.19
2	2021	M81-E	150	2	Stalk	2021-09-13	4
3	2021	M81-E	150	2	Stalk	2021-09-13	3
4	2021	M81-E	150	2	Stalk	2021-09-13	3
1	2021	M81-E	Physiological maturity stage	1	Stalk	2021-10-01	0.78
2	2021	M81-E	Physiological maturity stage	1	Stalk	2021-10-01	1.2
3	2021	M81-E	Physiological maturity stage	1	Stalk	2021-10-01	1.23
4	2021	M81-E	Physiological maturity stage	1	Stalk	2021-10-01	1
1	2021	Topper-76	30	1	Stalk	2021-07-08	7.31
2	2021	Topper-76	30	1	Stalk	2021-07-08	14.02
3	2021	Topper-76	30	1	Stalk	2021-07-08	11.39
4	2021	Topper-76	30	1	Stalk	2021-07-08	11.36
1	2021	Topper-76	30	2	Stalk	2021-08-04	6.22
2	2021	Topper-76	30	2	Stalk	2021-08-04	8.35
3	2021	Topper-76	30	2	Stalk	2021-08-04	6.49
4	2021	Topper-76	30	2	Stalk	2021-08-04	6.31
1	2021	Topper-76	30	3	Stalk	2021-08-18	10.95
2	2021	Topper-76	30	3	Stalk	2021-08-18	11.73
3	2021	Topper-76	30	3	Stalk	2021-08-18	10.64
4	2021	Topper-76	30	3	Stalk	2021-08-18	11.85
1	2021	Topper-76	30	4	Stalk	2021-08-26	12.09
2	2021	Topper-76	30	4	Stalk	2021-08-26	10.7
3	2021	Topper-76	30	4	Stalk	2021-08-26	12.57
4	2021	Topper-76	30	4	Stalk	2021-08-26	11
1	2021	Topper-76	30	5	Stalk	2021-09-08	11.67
2	2021	Topper-76	30	5	Stalk	2021-09-08	10.69
3	2021	Topper-76	30	5	Stalk	2021-09-08	9
4	2021	Topper-76	30	5	Stalk	2021-09-08	11
1	2021	Topper-76	60	1	Stalk	2021-07-12	7.67
2	2021	Topper-76	60	1	Stalk	2021-07-12	9.48
3	2021	Topper-76	60	1	Stalk	2021-07-12	9
4	2021	Topper-76	60	1	Stalk	2021-07-12	8
1	2021	Topper-76	60	2	Stalk	2021-08-05	8.36
2	2021	Topper-76	60	2	Stalk	2021-08-05	7.14
3	2021	Topper-76	60	2	Stalk	2021-08-05	7.62
4	2021	Topper-76	60	2	Stalk	2021-08-05	8.31
1	2021	Topper-76	60	3	Stalk	2021-08-20	11.14
2	2021	Topper-76	60	3	Stalk	2021-08-20	11.89
3	2021	Topper-76	60	3	Stalk	2021-08-20	10.06
4	2021	Topper-76	60	3	Stalk	2021-08-20	10
1	2021	Topper-76	60	4	Stalk	2021-09-13	6.93
2	2021	Topper-76	60	4	Stalk	2021-09-13	13.66
3	2021	Topper-76	60	4	Stalk	2021-09-13	9.67
4	2021	Topper-76	60	4	Stalk	2021-09-13	13.02
1	2021	Topper-76	90	1	Stalk	2021-07-15	9.24
2	2021	Topper-76	90	1	Stalk	2021-07-15	7.39
3	2021	Topper-76	90	1	Stalk	2021-07-15	8.05
4	2021	Topper-76	90	1	Stalk	2021-07-15	7
1	2021	Topper-76	90	2	Stalk	2021-08-05	7.33
2	2021	Topper-76	90	2	Stalk	2021-08-05	6.86
3	2021	Topper-76	90	2	Stalk	2021-08-05	7.17
4	2021	Topper-76	90	2	Stalk	2021-08-05	9.01
1	2021	Topper-76	90	3	Stalk	2021-08-26	9.48
2	2021	Topper-76	90	3	Stalk	2021-08-26	8.78
3	2021	Topper-76	90	3	Stalk	2021-08-26	10.56
4	2021	Topper-76	90	3	Stalk	2021-08-26	10.22
1	2021	Topper-76	120	1	Stalk	2021-08-05	5.01
2	2021	Topper-76	120	1	Stalk	2021-08-05	6.44
3	2021	Topper-76	120	1	Stalk	2021-08-05	5
4	2021	Topper-76	120	1	Stalk	2021-08-05	6
1	2021	Topper-76	120	2	Stalk	2021-09-13	6.54
2	2021	Topper-76	120	2	Stalk	2021-09-13	4.81
3	2021	Topper-76	120	2	Stalk	2021-09-13	5
4	2021	Topper-76	120	2	Stalk	2021-09-13	5.25
1	2021	Topper-76	120	3	Stalk	2021-10-20	5.53
2	2021	Topper-76	120	3	Stalk	2021-10-20	3.5
3	2021	Topper-76	120	3	Stalk	2021-10-20	4.86
4	2021	Topper-76	120	3	Stalk	2021-10-20	3
1	2021	Topper-76	150	1	Stalk	2021-08-05	6.51
2	2021	Topper-76	150	1	Stalk	2021-08-05	2.92
3	2021	Topper-76	150	1	Stalk	2021-08-05	6.71
4	2021	Topper-76	150	1	Stalk	2021-08-05	4
1	2021	Topper-76	150	2	Stalk	2021-09-28	4.34
2	2021	Topper-76	150	2	Stalk	2021-09-28	5
3	2021	Topper-76	150	2	Stalk	2021-09-28	4
4	2021	Topper-76	150	2	Stalk	2021-09-28	5
1	2021	Topper-76	Physiological maturity stage	1	Stalk	2021-10-01	1.64
2	2021	Topper-76	Physiological maturity stage	1	Stalk	2021-10-01	1.5
3	2021	Topper-76	Physiological maturity stage	1	Stalk	2021-10-01	2
4	2021	Topper-76	Physiological maturity stage	1	Stalk	2021-10-01	2

## Sheet: Leaves crude ash
Replication	Year	Plant	Cutting height	Cutting number	Plant part	Harvest date	Crude ash
1	2020	Nutri Honey	30	1	Leaves	2019-06-19	10.13
2	2020	Nutri Honey	30	1	Leaves	2019-06-19	10.6
3	2020	Nutri Honey	30	1	Leaves	2019-06-19	10.58
4	2020	Nutri Honey	30	1	Leaves	2019-06-19	12.33
1	2020	Nutri Honey	30	2	Leaves	2019-07-07	11.06
2	2020	Nutri Honey	30	2	Leaves	2019-07-07	10.71
3	2020	Nutri Honey	30	2	Leaves	2019-07-07	8.64
4	2020	Nutri Honey	30	2	Leaves	2019-07-07	9.25
1	2020	Nutri Honey	30	3	Leaves	2019-07-21	12.25
2	2020	Nutri Honey	30	3	Leaves	2019-07-21	12.29
3	2020	Nutri Honey	30	3	Leaves	2019-07-21	12.49
4	2020	Nutri Honey	30	3	Leaves	2019-07-21	11.91
1	2020	Nutri Honey	30	4	Leaves	2019-08-07	13.29
2	2020	Nutri Honey	30	4	Leaves	2019-08-07	11.35
3	2020	Nutri Honey	30	4	Leaves	2019-08-07	12.22
4	2020	Nutri Honey	30	4	Leaves	2019-08-07	12.91
1	2020	Nutri Honey	30	5	Leaves	2019-09-04	11.83
2	2020	Nutri Honey	30	5	Leaves	2019-09-04	11.39
3	2020	Nutri Honey	30	5	Leaves	2019-09-04	11.77
4	2020	Nutri Honey	30	5	Leaves	2019-09-04	11.72
1	2020	Nutri Honey	60	1	Leaves	2020-06-26	9.92
2	2020	Nutri Honey	60	1	Leaves	2020-06-26	10.64
3	2020	Nutri Honey	60	1	Leaves	2020-06-26	10.06
4	2020	Nutri Honey	60	1	Leaves	2020-06-26	9
1	2020	Nutri Honey	60	2	Leaves	2020-07-17	10.71
2	2020	Nutri Honey	60	2	Leaves	2020-07-17	11.17
3	2020	Nutri Honey	60	2	Leaves	2020-07-17	11.68
4	2020	Nutri Honey	60	2	Leaves	2020-07-17	10.8
1	2020	Nutri Honey	60	3	Leaves	2020-08-12	12.22
2	2020	Nutri Honey	60	3	Leaves	2020-08-12	12.54
3	2020	Nutri Honey	60	3	Leaves	2020-08-12	12.48
4	2020	Nutri Honey	60	3	Leaves	2020-08-12	11.45
1	2020	Nutri Honey	60	4	Leaves	2020-09-16	12.98
2	2020	Nutri Honey	60	4	Leaves	2020-09-16	12.55
3	2020	Nutri Honey	60	4	Leaves	2020-09-16	11.41
4	2020	Nutri Honey	60	4	Leaves	2020-09-16	11
1	2020	Nutri Honey	90	1	Leaves	2020-06-29	10.34
2	2020	Nutri Honey	90	1	Leaves	2020-06-29	10.33
3	2020	Nutri Honey	90	1	Leaves	2020-06-29	10.38
4	2020	Nutri Honey	90	1	Leaves	2020-06-29	10
1	2020	Nutri Honey	90	2	Leaves	2020-07-21	13.31
2	2020	Nutri Honey	90	2	Leaves	2020-07-21	13.83
3	2020	Nutri Honey	90	2	Leaves	2020-07-21	13.18
4	2020	Nutri Honey	90	2	Leaves	2020-07-21	11.89
1	2020	Nutri Honey	90	3	Leaves	2020-08-21	13.68
2	2020	Nutri Honey	90	3	Leaves	2020-08-21	12.33
3	2020	Nutri Honey	90	3	Leaves	2020-08-21	10.86
4	2020	Nutri Honey	90	3	Leaves	2020-08-21	11
1	2020	Nutri Honey	120	1	Leaves	2020-07-02	10.8
2	2020	Nutri Honey	120	1	Leaves	2020-07-02	10.34
3	2020	Nutri Honey	120	1	Leaves	2020-07-02	10
4	2020	Nutri Honey	120	1	Leaves	2020-07-02	9.95
1	2020	Nutri Honey	120	2	Leaves	2020-07-27	11.64
2	2020	Nutri Honey	120	2	Leaves	2020-07-27	11.21
3	2020	Nutri Honey	120	2	Leaves	2020-07-27	11.81
4	2020	Nutri Honey	120	2	Leaves	2020-07-27	11.9
1	2020	Nutri Honey	120	3	Leaves	2020-09-03	13.85
2	2020	Nutri Honey	120	3	Leaves	2020-09-03	10.37
3	2020	Nutri Honey	120	3	Leaves	2020-09-03	11
4	2020	Nutri Honey	120	3	Leaves	2020-09-03	12
1	2020	Nutri Honey	150	1	Leaves	2020-07-09	10.28
2	2020	Nutri Honey	150	1	Leaves	2020-07-09	10.65
3	2020	Nutri Honey	150	1	Leaves	2020-07-09	10.61
4	2020	Nutri Honey	150	1	Leaves	2020-07-09	11.07
1	2020	Nutri Honey	150	2	Leaves	2020-09-03	14.01
2	2020	Nutri Honey	150	2	Leaves	2020-09-03	13.09
3	2020	Nutri Honey	150	2	Leaves	2020-09-03	12.15
4	2020	Nutri Honey	150	2	Leaves	2020-09-03	11.44
1	2020	Nutri Honey	Physiological maturity stage	1	Leaves	2020-08-12	11.43
2	2020	Nutri Honey	Physiological maturity stage	1	Leaves	2020-08-12	9.85
3	2020	Nutri Honey	Physiological maturity stage	1	Leaves	2020-08-12	10.21
4	2020	Nutri Honey	Physiological maturity stage	1	Leaves	2020-08-12	11.33
1	2020	Nutrima	30	1	Leaves	2019-06-19	10.19
2	2020	Nutrima	30	1	Leaves	2019-06-19	10.61
3	2020	Nutrima	30	1	Leaves	2019-06-19	10.72
4	2020	Nutrima	30	1	Leaves	2019-06-19	10
1	2020	Nutrima	30	2	Leaves	2019-07-07	11.88
2	2020	Nutrima	30	2	Leaves	2019-07-07	9.55
3	2020	Nutrima	30	2	Leaves	2019-07-07	12.71
4	2020	Nutrima	30	2	Leaves	2019-07-07	9.79
1	2020	Nutrima	30	3	Leaves	2019-07-21	10.51
2	2020	Nutrima	30	3	Leaves	2019-07-21	13.29
3	2020	Nutrima	30	3	Leaves	2019-07-21	10.96
4	2020	Nutrima	30	3	Leaves	2019-07-21	12.85
1	2020	Nutrima	30	4	Leaves	2019-08-07	10.86
2	2020	Nutrima	30	4	Leaves	2019-08-07	11.35
3	2020	Nutrima	30	4	Leaves	2019-08-07	10.44
4	2020	Nutrima	30	4	Leaves	2019-08-07	13.08
1	2020	Nutrima	30	5	Leaves	2019-09-04	11.55
2	2020	Nutrima	30	5	Leaves	2019-09-04	8.16
3	2020	Nutrima	30	5	Leaves	2019-09-04	12.69
4	2020	Nutrima	30	5	Leaves	2019-09-04	9.33
1	2020	Nutrima	60	1	Leaves	2020-06-26	11.07
2	2020	Nutrima	60	1	Leaves	2020-06-26	10.62
3	2020	Nutrima	60	1	Leaves	2020-06-26	10.52
4	2020	Nutrima	60	1	Leaves	2020-06-26	11
1	2020	Nutrima	60	2	Leaves	2020-07-17	11.53
2	2020	Nutrima	60	2	Leaves	2020-07-17	9.9
3	2020	Nutrima	60	2	Leaves	2020-07-17	11.16
4	2020	Nutrima	60	2	Leaves	2020-07-17	10.59
1	2020	Nutrima	60	3	Leaves	2020-08-12	10.46
2	2020	Nutrima	60	3	Leaves	2020-08-12	12.21
3	2020	Nutrima	60	3	Leaves	2020-08-12	10.24
4	2020	Nutrima	60	3	Leaves	2020-08-12	11.91
1	2020	Nutrima	60	4	Leaves	2020-09-16	12.59
2	2020	Nutrima	60	4	Leaves	2020-09-16	9.54
3	2020	Nutrima	60	4	Leaves	2020-09-16	4.64
4	2020	Nutrima	60	4	Leaves	2020-09-16	9
1	2020	Nutrima	90	1	Leaves	2020-06-29	10.09
2	2020	Nutrima	90	1	Leaves	2020-06-29	8.91
3	2020	Nutrima	90	1	Leaves	2020-06-29	12.03
4	2020	Nutrima	90	1	Leaves	2020-06-29	11
1	2020	Nutrima	90	2	Leaves	2020-07-21	10.19
2	2020	Nutrima	90	2	Leaves	2020-07-21	13.93
3	2020	Nutrima	90	2	Leaves	2020-07-21	11.66
4	2020	Nutrima	90	2	Leaves	2020-07-21	13.11
1	2020	Nutrima	90	3	Leaves	2020-08-21	6.89
2	2020	Nutrima	90	3	Leaves	2020-08-21	11.51
3	2020	Nutrima	90	3	Leaves	2020-08-21	8.87
4	2020	Nutrima	90	3	Leaves	2020-08-21	8
1	2020	Nutrima	120	1	Leaves	2020-07-02	10.27
2	2020	Nutrima	120	1	Leaves	2020-07-02	9.04
3	2020	Nutrima	120	1	Leaves	2020-07-02	8
4	2020	Nutrima	120	1	Leaves	2020-07-02	9
1	2020	Nutrima	120	2	Leaves	2020-07-27	9.96
2	2020	Nutrima	120	2	Leaves	2020-07-27	10.34
3	2020	Nutrima	120	2	Leaves	2020-07-27	11.84
4	2020	Nutrima	120	2	Leaves	2020-07-27	8.48
1	2020	Nutrima	120	3	Leaves	2020-09-03	13.31
2	2020	Nutrima	120	3	Leaves	2020-09-03	6.33
3	2020	Nutrima	120	3	Leaves	2020-09-03	7
4	2020	Nutrima	120	3	Leaves	2020-09-03	9
1	2020	Nutrima	150	1	Leaves	2020-07-09	10.86
2	2020	Nutrima	150	1	Leaves	2020-07-09	9.44
3	2020	Nutrima	150	1	Leaves	2020-07-09	11.09
4	2020	Nutrima	150	1	Leaves	2020-07-09	8.85
1	2020	Nutrima	150	2	Leaves	2020-09-03	13.57
2	2020	Nutrima	150	2	Leaves	2020-09-03	7.41
3	2020	Nutrima	150	2	Leaves	2020-09-03	12.47
4	2020	Nutrima	150	2	Leaves	2020-09-03	6.03
1	2020	Nutrima	Physiological maturity stage	1	Leaves	2020-08-12	3.63
2	2020	Nutrima	Physiological maturity stage	1	Leaves	2020-08-12	12.54
3	2020	Nutrima	Physiological maturity stage	1	Leaves	2020-08-12	6.67
4	2020	Nutrima	Physiological maturity stage	1	Leaves	2020-08-12	7.08
1	2020	M81-E	30	1	Leaves	2020-07-01	9.77
2	2020	M81-E	30	1	Leaves	2020-07-01	10.22
3	2020	M81-E	30	1	Leaves	2020-07-01	9.01
4	2020	M81-E	30	1	Leaves	2020-07-01	10.7
1	2020	M81-E	30	2	Leaves	2020-07-14	10.97
2	2020	M81-E	30	2	Leaves	2020-07-14	12.13
3	2020	M81-E	30	2	Leaves	2020-07-14	11
4	2020	M81-E	30	2	Leaves	2020-07-14	11
1	2020	M81-E	30	3	Leaves	2020-07-29	10.53
2	2020	M81-E	30	3	Leaves	2020-07-29	11.58
3	2020	M81-E	30	3	Leaves	2020-07-29	10.82
4	2020	M81-E	30	3	Leaves	2020-07-29	11.23
1	2020	M81-E	30	4	Leaves	2020-08-13	12.2
2	2020	M81-E	30	4	Leaves	2020-08-13	12
3	2020	M81-E	30	4	Leaves	2020-08-13	13.33
4	2020	M81-E	30	4	Leaves	2020-08-13	12.4
1	2020	M81-E	30	5	Leaves	2020-09-14	12.08
2	2020	M81-E	30	5	Leaves	2020-09-14	11.55
3	2020	M81-E	30	5	Leaves	2020-09-14	11.66
4	2020	M81-E	30	5	Leaves	2020-09-14	12.54
1	2020	M81-E	60	1	Leaves	2020-07-03	9.47
2	2020	M81-E	60	1	Leaves	2020-07-03	10.18
3	2020	M81-E	60	1	Leaves	2020-07-03	9.63
4	2020	M81-E	60	1	Leaves	2020-07-03	9.38
1	2020	M81-E	60	2	Leaves	2020-07-27	11.2
2	2020	M81-E	60	2	Leaves	2020-07-27	10.31
3	2020	M81-E	60	2	Leaves	2020-07-27	11.28
4	2020	M81-E	60	2	Leaves	2020-07-27	10.14
1	2020	M81-E	60	3	Leaves	2020-08-21	12.02
2	2020	M81-E	60	3	Leaves	2020-08-21	10.69
3	2020	M81-E	60	3	Leaves	2020-08-21	13.13
4	2020	M81-E	60	3	Leaves	2020-08-21	10.17
1	2020	M81-E	60	4	Leaves	2020-09-25	10
2	2020	M81-E	60	4	Leaves	2020-09-25	10
3	2020	M81-E	60	4	Leaves	2020-09-25	9
4	2020	M81-E	60	4	Leaves	2020-09-25	8
1	2020	M81-E	90	1	Leaves	2020-07-07	9.34
2	2020	M81-E	90	1	Leaves	2020-07-07	10.98
3	2020	M81-E	90	1	Leaves	2020-07-07	10.11
4	2020	M81-E	90	1	Leaves	2020-07-07	9.32
1	2020	M81-E	90	2	Leaves	2020-08-07	10.14
2	2020	M81-E	90	2	Leaves	2020-08-07	9.44
3	2020	M81-E	90	2	Leaves	2020-08-07	10.51
4	2020	M81-E	90	2	Leaves	2020-08-07	9
1	2020	M81-E	90	3	Leaves	2020-10-05	10.39
2	2020	M81-E	90	3	Leaves	2020-10-05	10.25
3	2020	M81-E	90	3	Leaves	2020-10-05	10.7
4	2020	M81-E	90	3	Leaves	2020-10-05	10
1	2020	M81-E	120	1	Leaves	2020-07-09	9.61
2	2020	M81-E	120	1	Leaves	2020-07-09	10.42
3	2020	M81-E	120	1	Leaves	2020-07-09	9.99
4	2020	M81-E	120	1	Leaves	2020-07-09	9.44
1	2020	M81-E	120	2	Leaves	2020-08-25	10.72
2	2020	M81-E	120	2	Leaves	2020-08-25	11.1
3	2020	M81-E	120	2	Leaves	2020-08-25	11.54
4	2020	M81-E	120	2	Leaves	2020-08-25	11.01
1	2020	M81-E	120	3	Leaves	2020-11-06	11.67
2	2020	M81-E	120	3	Leaves	2020-11-06	10.56
3	2020	M81-E	120	3	Leaves	2020-11-06	10.31
4	2020	M81-E	120	3	Leaves	2020-11-06	10.62
1	2020	M81-E	150	1	Leaves	2020-07-14	10.35
2	2020	M81-E	150	1	Leaves	2020-07-14	10.4
3	2020	M81-E	150	1	Leaves	2020-07-14	10.25
4	2020	M81-E	150	1	Leaves	2020-07-14	10
1	2020	M81-E	150	2	Leaves	2020-08-26	11.88
2	2020	M81-E	150	2	Leaves	2020-08-26	11.53
3	2020	M81-E	150	2	Leaves	2020-08-26	10.66
4	2020	M81-E	150	2	Leaves	2020-08-26	10
1	2020	M81-E	Physiological maturity stage	1	Leaves	2020-08-28	13.27
2	2020	M81-E	Physiological maturity stage	1	Leaves	2020-08-28	11.54
3	2020	M81-E	Physiological maturity stage	1	Leaves	2020-08-28	12.75
4	2020	M81-E	Physiological maturity stage	1	Leaves	2020-08-28	10.15
1	2020	Topper-76	30	1	Leaves	2020-07-01	10.86
2	2020	Topper-76	30	1	Leaves	2020-07-01	10.52
3	2020	Topper-76	30	1	Leaves	2020-07-01	10.38
4	2020	Topper-76	30	1	Leaves	2020-07-01	10.33
1	2020	Topper-76	30	2	Leaves	2020-07-14	11.15
2	2020	Topper-76	30	2	Leaves	2020-07-14	12.79
3	2020	Topper-76	30	2	Leaves	2020-07-14	11
4	2020	Topper-76	30	2	Leaves	2020-07-14	12
1	2020	Topper-76	30	3	Leaves	2020-07-29	10.67
2	2020	Topper-76	30	3	Leaves	2020-07-29	12.21
3	2020	Topper-76	30	3	Leaves	2020-07-29	12.32
4	2020	Topper-76	30	3	Leaves	2020-07-29	11
1	2020	Topper-76	30	4	Leaves	2020-08-13	11.88
2	2020	Topper-76	30	4	Leaves	2020-08-13	11.38
3	2020	Topper-76	30	4	Leaves	2020-08-13	12.18
4	2020	Topper-76	30	4	Leaves	2020-08-13	11.82
1	2020	Topper-76	30	5	Leaves	2020-09-14	11.47
2	2020	Topper-76	30	5	Leaves	2020-09-14	11.61
3	2020	Topper-76	30	5	Leaves	2020-09-14	11.54
4	2020	Topper-76	30	5	Leaves	2020-09-14	10.86
1	2020	Topper-76	60	1	Leaves	2020-07-03	9.31
2	2020	Topper-76	60	1	Leaves	2020-07-03	8.56
3	2020	Topper-76	60	1	Leaves	2020-07-03	10.07
4	2020	Topper-76	60	1	Leaves	2020-07-03	10.45
1	2020	Topper-76	60	2	Leaves	2020-07-27	11.33
2	2020	Topper-76	60	2	Leaves	2020-07-27	10.56
3	2020	Topper-76	60	2	Leaves	2020-07-27	11.46
4	2020	Topper-76	60	2	Leaves	2020-07-27	10.99
1	2020	Topper-76	60	3	Leaves	2020-08-21	11.47
2	2020	Topper-76	60	3	Leaves	2020-08-21	11.42
3	2020	Topper-76	60	3	Leaves	2020-08-21	13.17
4	2020	Topper-76	60	3	Leaves	2020-08-21	11.46
1	2020	Topper-76	60	4	Leaves	2020-09-25	12.08
2	2020	Topper-76	60	4	Leaves	2020-09-25	11
3	2020	Topper-76	60	4	Leaves	2020-09-25	11
4	2020	Topper-76	60	4	Leaves	2020-09-25	12
1	2020	Topper-76	90	1	Leaves	2020-07-07	10.45
2	2020	Topper-76	90	1	Leaves	2020-07-07	10.61
3	2020	Topper-76	90	1	Leaves	2020-07-07	9.36
4	2020	Topper-76	90	1	Leaves	2020-07-07	10.51
1	2020	Topper-76	90	2	Leaves	2020-08-07	11.22
2	2020	Topper-76	90	2	Leaves	2020-08-07	9.38
3	2020	Topper-76	90	2	Leaves	2020-08-07	11.18
4	2020	Topper-76	90	2	Leaves	2020-08-07	9.92
1	2020	Topper-76	90	3	Leaves	2020-10-05	12.12
2	2020	Topper-76	90	3	Leaves	2020-10-05	10.92
3	2020	Topper-76	90	3	Leaves	2020-10-05	11.4
4	2020	Topper-76	90	3	Leaves	2020-10-05	10.79
1	2020	Topper-76	120	1	Leaves	2020-07-09	10.71
2	2020	Topper-76	120	1	Leaves	2020-07-09	11.65
3	2020	Topper-76	120	1	Leaves	2020-07-09	10.53
4	2020	Topper-76	120	1	Leaves	2020-07-09	11.08
1	2020	Topper-76	120	2	Leaves	2020-08-25	11.66
2	2020	Topper-76	120	2	Leaves	2020-08-25	11.59
3	2020	Topper-76	120	2	Leaves	2020-08-25	10.85
4	2020	Topper-76	120	2	Leaves	2020-08-25	11.47
1	2020	Topper-76	120	3	Leaves	2020-11-06	11.17
2	2020	Topper-76	120	3	Leaves	2020-11-06	11.84
3	2020	Topper-76	120	3	Leaves	2020-11-06	11
4	2020	Topper-76	120	3	Leaves	2020-11-06	11
1	2020	Topper-76	150	1	Leaves	2020-07-14	10.86
2	2020	Topper-76	150	1	Leaves	2020-07-14	10.42
3	2020	Topper-76	150	1	Leaves	2020-07-14	10
4	2020	Topper-76	150	1	Leaves	2020-07-14	10.36
1	2020	Topper-76	150	2	Leaves	2020-08-26	11.79
2	2020	Topper-76	150	2	Leaves	2020-08-26	12.36
3	2020	Topper-76	150	2	Leaves	2020-08-26	12
4	2020	Topper-76	150	2	Leaves	2020-08-26	11
1	2020	Topper-76	Physiological maturity stage	1	Leaves	2020-08-28	13.94
2	2020	Topper-76	Physiological maturity stage	1	Leaves	2020-08-28	12.89
3	2020	Topper-76	Physiological maturity stage	1	Leaves	2020-08-28	14.8
4	2020	Topper-76	Physiological maturity stage	1	Leaves	2020-08-28	12.78
1	2021	Nutri Honey	30	1	Leaves	2021-06-24	9.94
2	2021	Nutri Honey	30	1	Leaves	2021-06-24	11.63
3	2021	Nutri Honey	30	1	Leaves	2021-06-24	10.69
4	2021	Nutri Honey	30	1	Leaves	2021-06-24	10.37
1	2021	Nutri Honey	30	2	Leaves	2021-07-12	11.74
2	2021	Nutri Honey	30	2	Leaves	2021-07-12	11.68
3	2021	Nutri Honey	30	2	Leaves	2021-07-12	9.34
4	2021	Nutri Honey	30	2	Leaves	2021-07-12	12.48
1	2021	Nutri Honey	30	3	Leaves	2021-08-04	11.88
2	2021	Nutri Honey	30	3	Leaves	2021-08-04	10.99
3	2021	Nutri Honey	30	3	Leaves	2021-08-04	9.3
4	2021	Nutri Honey	30	3	Leaves	2021-08-04	12.72
1	2021	Nutri Honey	30	4	Leaves	2021-08-20	11.52
2	2021	Nutri Honey	30	4	Leaves	2021-08-20	13.03
3	2021	Nutri Honey	30	4	Leaves	2021-08-20	13.19
4	2021	Nutri Honey	30	4	Leaves	2021-08-20	12.83
1	2021	Nutri Honey	30	5	Leaves	2021-09-08	13.51
2	2021	Nutri Honey	30	5	Leaves	2021-09-08	11.3
3	2021	Nutri Honey	30	5	Leaves	2021-09-08	12.35
4	2021	Nutri Honey	30	5	Leaves	2021-09-08	13.96
1	2021	Nutri Honey	60	1	Leaves	2021-06-29	11.24
2	2021	Nutri Honey	60	1	Leaves	2021-06-29	10.79
3	2021	Nutri Honey	60	1	Leaves	2021-06-29	10.98
4	2021	Nutri Honey	60	1	Leaves	2021-06-29	11.9
1	2021	Nutri Honey	60	2	Leaves	2021-08-04	12.16
2	2021	Nutri Honey	60	2	Leaves	2021-08-04	12.12
3	2021	Nutri Honey	60	2	Leaves	2021-08-04	12.13
4	2021	Nutri Honey	60	2	Leaves	2021-08-04	13.32
1	2021	Nutri Honey	60	3	Leaves	2021-08-26	13.02
2	2021	Nutri Honey	60	3	Leaves	2021-08-26	12.28
3	2021	Nutri Honey	60	3	Leaves	2021-08-26	12
4	2021	Nutri Honey	60	3	Leaves	2021-08-26	13
1	2021	Nutri Honey	60	4	Leaves	2021-09-28	12.7
2	2021	Nutri Honey	60	4	Leaves	2021-09-28	13.24
3	2021	Nutri Honey	60	4	Leaves	2021-09-28	12.53
4	2021	Nutri Honey	60	4	Leaves	2021-09-28	12.71
1	2021	Nutri Honey	90	1	Leaves	2021-06-29	11.12
2	2021	Nutri Honey	90	1	Leaves	2021-06-29	10.79
3	2021	Nutri Honey	90	1	Leaves	2021-06-29	10.61
4	2021	Nutri Honey	90	1	Leaves	2021-06-29	11
1	2021	Nutri Honey	90	2	Leaves	2021-08-12	9.62
2	2021	Nutri Honey	90	2	Leaves	2021-08-12	11.43
3	2021	Nutri Honey	90	2	Leaves	2021-08-12	11.21
4	2021	Nutri Honey	90	2	Leaves	2021-08-12	11.95
1	2021	Nutri Honey	90	3	Leaves	2021-10-20	13
2	2021	Nutri Honey	90	3	Leaves	2021-10-20	11.99
3	2021	Nutri Honey	90	3	Leaves	2021-10-20	13.49
4	2021	Nutri Honey	90	3	Leaves	2021-10-20	12.79
1	2021	Nutri Honey	120	1	Leaves	2021-07-08	12.07
2	2021	Nutri Honey	120	1	Leaves	2021-07-08	11.41
3	2021	Nutri Honey	120	1	Leaves	2021-07-08	11.66
4	2021	Nutri Honey	120	1	Leaves	2021-07-08	12.01
1	2021	Nutri Honey	120	2	Leaves	2021-08-20	11.54
2	2021	Nutri Honey	120	2	Leaves	2021-08-20	12.12
3	2021	Nutri Honey	120	2	Leaves	2021-08-20	10.78
4	2021	Nutri Honey	120	2	Leaves	2021-08-20	11.55
1	2021	Nutri Honey	120	3	Leaves	2021-10-20	13.13
2	2021	Nutri Honey	120	3	Leaves	2021-10-20	12.3
3	2021	Nutri Honey	120	3	Leaves	2021-10-20	12.01
4	2021	Nutri Honey	120	3	Leaves	2021-10-20	12.13
1	2021	Nutri Honey	150	1	Leaves	2021-07-12	11.14
2	2021	Nutri Honey	150	1	Leaves	2021-07-12	11.3
3	2021	Nutri Honey	150	1	Leaves	2021-07-12	11.83
4	2021	Nutri Honey	150	1	Leaves	2021-07-12	11.27
1	2021	Nutri Honey	150	2	Leaves	2021-09-28	13.58
2	2021	Nutri Honey	150	2	Leaves	2021-09-28	14.2
3	2021	Nutri Honey	150	2	Leaves	2021-09-28	12.65
4	2021	Nutri Honey	150	2	Leaves	2021-09-28	13
1	2021	Nutri Honey	Physiological maturity stage	1	Leaves	2021-09-13	12.67
2	2021	Nutri Honey	Physiological maturity stage	1	Leaves	2021-09-13	12.37
3	2021	Nutri Honey	Physiological maturity stage	1	Leaves	2021-09-13	13.54
4	2021	Nutri Honey	Physiological maturity stage	1	Leaves	2021-09-13	14.59
1	2021	Nutrima	30	1	Leaves	2021-06-24	10.25
2	2021	Nutrima	30	1	Leaves	2021-06-24	11.22
3	2021	Nutrima	30	1	Leaves	2021-06-24	10
4	2021	Nutrima	30	1	Leaves	2021-06-24	10.25
1	2021	Nutrima	30	2	Leaves	2021-07-12	11.76
2	2021	Nutrima	30	2	Leaves	2021-07-12	12.03
3	2021	Nutrima	30	2	Leaves	2021-07-12	11.87
4	2021	Nutrima	30	2	Leaves	2021-07-12	11.63
1	2021	Nutrima	30	3	Leaves	2021-08-04	12.46
2	2021	Nutrima	30	3	Leaves	2021-08-04	12.2
3	2021	Nutrima	30	3	Leaves	2021-08-04	11.9
4	2021	Nutrima	30	3	Leaves	2021-08-04	12.18
1	2021	Nutrima	30	4	Leaves	2021-08-20	12.3
2	2021	Nutrima	30	4	Leaves	2021-08-20	12.32
3	2021	Nutrima	30	4	Leaves	2021-08-20	12.07
4	2021	Nutrima	30	4	Leaves	2021-08-20	12
1	2021	Nutrima	30	5	Leaves	2021-09-08	12.41
2	2021	Nutrima	30	5	Leaves	2021-09-08	13.19
3	2021	Nutrima	30	5	Leaves	2021-09-08	12.3
4	2021	Nutrima	30	5	Leaves	2021-09-08	12.38
1	2021	Nutrima	60	1	Leaves	2021-06-29	9.7
2	2021	Nutrima	60	1	Leaves	2021-06-29	11
3	2021	Nutrima	60	1	Leaves	2021-06-29	11.02
4	2021	Nutrima	60	1	Leaves	2021-06-29	10.36
1	2021	Nutrima	60	2	Leaves	2021-08-04	10.93
2	2021	Nutrima	60	2	Leaves	2021-08-04	10.86
3	2021	Nutrima	60	2	Leaves	2021-08-04	12.31
4	2021	Nutrima	60	2	Leaves	2021-08-04	12.11
1	2021	Nutrima	60	3	Leaves	2021-08-26	11.64
2	2021	Nutrima	60	3	Leaves	2021-08-26	11.59
3	2021	Nutrima	60	3	Leaves	2021-08-26	12.59
4	2021	Nutrima	60	3	Leaves	2021-08-26	11.37
1	2021	Nutrima	60	4	Leaves	2021-09-28	13.18
2	2021	Nutrima	60	4	Leaves	2021-09-28	12.13
3	2021	Nutrima	60	4	Leaves	2021-09-28	13.51
4	2021	Nutrima	60	4	Leaves	2021-09-28	12.6
1	2021	Nutrima	90	1	Leaves	2021-06-29	11.3
2	2021	Nutrima	90	1	Leaves	2021-06-29	10.48
3	2021	Nutrima	90	1	Leaves	2021-06-29	10.29
4	2021	Nutrima	90	1	Leaves	2021-06-29	10.83
1	2021	Nutrima	90	2	Leaves	2021-08-12	11.92
2	2021	Nutrima	90	2	Leaves	2021-08-12	11.71
3	2021	Nutrima	90	2	Leaves	2021-08-12	12.63
4	2021	Nutrima	90	2	Leaves	2021-08-12	11.83
1	2021	Nutrima	90	3	Leaves	2021-10-20	12.18
2	2021	Nutrima	90	3	Leaves	2021-10-20	13.98
3	2021	Nutrima	90	3	Leaves	2021-10-20	12.38
4	2021	Nutrima	90	3	Leaves	2021-10-20	13
1	2021	Nutrima	120	1	Leaves	2021-07-08	11.45
2	2021	Nutrima	120	1	Leaves	2021-07-08	11.55
3	2021	Nutrima	120	1	Leaves	2021-07-08	11.62
4	2021	Nutrima	120	1	Leaves	2021-07-08	11.9
1	2021	Nutrima	120	2	Leaves	2021-08-20	11.88
2	2021	Nutrima	120	2	Leaves	2021-08-20	11.7
3	2021	Nutrima	120	2	Leaves	2021-08-20	12.58
4	2021	Nutrima	120	2	Leaves	2021-08-20	11.12
1	2021	Nutrima	120	3	Leaves	2021-10-20	12.9
2	2021	Nutrima	120	3	Leaves	2021-10-20	11.85
3	2021	Nutrima	120	3	Leaves	2021-10-20	12.34
4	2021	Nutrima	120	3	Leaves	2021-10-20	12.37
1	2021	Nutrima	150	1	Leaves	2021-07-12	11.3
2	2021	Nutrima	150	1	Leaves	2021-07-12	11.35
3	2021	Nutrima	150	1	Leaves	2021-07-12	12.39
4	2021	Nutrima	150	1	Leaves	2021-07-12	11.5
1	2021	Nutrima	150	2	Leaves	2021-09-28	13.7
2	2021	Nutrima	150	2	Leaves	2021-09-28	12.95
3	2021	Nutrima	150	2	Leaves	2021-09-28	12.2
4	2021	Nutrima	150	2	Leaves	2021-09-28	14.93
1	2021	Nutrima	Physiological maturity stage	1	Leaves	2021-09-13	13.71
2	2021	Nutrima	Physiological maturity stage	1	Leaves	2021-09-13	13.88
3	2021	Nutrima	Physiological maturity stage	1	Leaves	2021-09-13	14.27
4	2021	Nutrima	Physiological maturity stage	1	Leaves	2021-09-13	12.45
1	2021	M81-E	30	1	Leaves	2021-06-29	9.91
2	2021	M81-E	30	1	Leaves	2021-06-29	10.78
3	2021	M81-E	30	1	Leaves	2021-06-29	10.23
4	2021	M81-E	30	1	Leaves	2021-06-29	12.29
1	2021	M81-E	30	2	Leaves	2021-07-15	11.06
2	2021	M81-E	30	2	Leaves	2021-07-15	10.89
3	2021	M81-E	30	2	Leaves	2021-07-15	10.21
4	2021	M81-E	30	2	Leaves	2021-07-15	11.34
1	2021	M81-E	30	3	Leaves	2021-08-12	11.99
2	2021	M81-E	30	3	Leaves	2021-08-12	11.73
3	2021	M81-E	30	3	Leaves	2021-08-12	11.33
4	2021	M81-E	30	3	Leaves	2021-08-12	12.33
1	2021	M81-E	30	4	Leaves	2021-08-26	11.88
2	2021	M81-E	30	4	Leaves	2021-08-26	11.02
3	2021	M81-E	30	4	Leaves	2021-08-26	11.03
4	2021	M81-E	30	4	Leaves	2021-08-26	11.29
1	2021	M81-E	30	5	Leaves	2021-09-08	11.44
2	2021	M81-E	30	5	Leaves	2021-09-08	11.77
3	2021	M81-E	30	5	Leaves	2021-09-08	11.86
4	2021	M81-E	30	5	Leaves	2021-09-08	12.82
1	2021	M81-E	60	1	Leaves	2021-07-08	10.32
2	2021	M81-E	60	1	Leaves	2021-07-08	11.06
3	2021	M81-E	60	1	Leaves	2021-07-08	9.44
4	2021	M81-E	60	1	Leaves	2021-07-08	10.37
1	2021	M81-E	60	2	Leaves	2021-08-18	9.9
2	2021	M81-E	60	2	Leaves	2021-08-18	11.41
3	2021	M81-E	60	2	Leaves	2021-08-18	11.62
4	2021	M81-E	60	2	Leaves	2021-08-18	12.21
1	2021	M81-E	60	3	Leaves	2021-09-13	10.37
2	2021	M81-E	60	3	Leaves	2021-09-13	12.13
3	2021	M81-E	60	3	Leaves	2021-09-13	11.73
4	2021	M81-E	60	3	Leaves	2021-09-13	11.13
1	2021	M81-E	60	4	Leaves	2021-10-20	9.58
2	2021	M81-E	60	4	Leaves	2021-10-20	11.34
3	2021	M81-E	60	4	Leaves	2021-10-20	10.55
4	2021	M81-E	60	4	Leaves	2021-10-20	10.82
1	2021	M81-E	90	1	Leaves	2021-07-12	10.75
2	2021	M81-E	90	1	Leaves	2021-07-12	10.22
3	2021	M81-E	90	1	Leaves	2021-07-12	9.99
4	2021	M81-E	90	1	Leaves	2021-07-12	10.86
1	2021	M81-E	90	2	Leaves	2021-08-18	10.63
2	2021	M81-E	90	2	Leaves	2021-08-18	11.15
3	2021	M81-E	90	2	Leaves	2021-08-18	10.6
4	2021	M81-E	90	2	Leaves	2021-08-18	9.98
1	2021	M81-E	90	3	Leaves	2021-10-01	10.55
2	2021	M81-E	90	3	Leaves	2021-10-01	10.35
3	2021	M81-E	90	3	Leaves	2021-10-01	10.41
4	2021	M81-E	90	3	Leaves	2021-10-01	10
1	2021	M81-E	120	1	Leaves	2021-07-12	10.99
2	2021	M81-E	120	1	Leaves	2021-07-12	10.48
3	2021	M81-E	120	1	Leaves	2021-07-12	9.58
4	2021	M81-E	120	1	Leaves	2021-07-12	12.37
1	2021	M81-E	120	2	Leaves	2021-08-20	11.6
2	2021	M81-E	120	2	Leaves	2021-08-20	12.27
3	2021	M81-E	120	2	Leaves	2021-08-20	12
4	2021	M81-E	120	2	Leaves	2021-08-20	11.4
1	2021	M81-E	120	3	Leaves	2021-10-01	12.35
2	2021	M81-E	120	3	Leaves	2021-10-01	10.21
3	2021	M81-E	120	3	Leaves	2021-10-01	10.84
4	2021	M81-E	120	3	Leaves	2021-10-01	10.09
1	2021	M81-E	150	1	Leaves	2021-07-15	10.26
2	2021	M81-E	150	1	Leaves	2021-07-15	10.52
3	2021	M81-E	150	1	Leaves	2021-07-15	10.56
4	2021	M81-E	150	1	Leaves	2021-07-15	12.54
1	2021	M81-E	150	2	Leaves	2021-09-13	12.58
2	2021	M81-E	150	2	Leaves	2021-09-13	10.58
3	2021	M81-E	150	2	Leaves	2021-09-13	13.31
4	2021	M81-E	150	2	Leaves	2021-09-13	11
1	2021	M81-E	Physiological maturity stage	1	Leaves	2021-10-01	13.6
2	2021	M81-E	Physiological maturity stage	1	Leaves	2021-10-01	12.59
3	2021	M81-E	Physiological maturity stage	1	Leaves	2021-10-01	12.57
4	2021	M81-E	Physiological maturity stage	1	Leaves	2021-10-01	14.09
1	2021	Topper-76	30	1	Leaves	2021-07-08	10.84
2	2021	Topper-76	30	1	Leaves	2021-07-08	11.06
3	2021	Topper-76	30	1	Leaves	2021-07-08	11.06
4	2021	Topper-76	30	1	Leaves	2021-07-08	11.03
1	2021	Topper-76	30	2	Leaves	2021-08-04	9.53
2	2021	Topper-76	30	2	Leaves	2021-08-04	10.46
3	2021	Topper-76	30	2	Leaves	2021-08-04	9.77
4	2021	Topper-76	30	2	Leaves	2021-08-04	10.88
1	2021	Topper-76	30	3	Leaves	2021-08-18	9.73
2	2021	Topper-76	30	3	Leaves	2021-08-18	10.49
3	2021	Topper-76	30	3	Leaves	2021-08-18	11.27
4	2021	Topper-76	30	3	Leaves	2021-08-18	10.37
1	2021	Topper-76	30	4	Leaves	2021-08-26	10.96
2	2021	Topper-76	30	4	Leaves	2021-08-26	10.22
3	2021	Topper-76	30	4	Leaves	2021-08-26	10.96
4	2021	Topper-76	30	4	Leaves	2021-08-26	11.01
1	2021	Topper-76	30	5	Leaves	2021-09-08	12.54
2	2021	Topper-76	30	5	Leaves	2021-09-08	11.3
3	2021	Topper-76	30	5	Leaves	2021-09-08	10.42
4	2021	Topper-76	30	5	Leaves	2021-09-08	11.35
1	2021	Topper-76	60	1	Leaves	2021-07-12	10.71
2	2021	Topper-76	60	1	Leaves	2021-07-12	10.96
3	2021	Topper-76	60	1	Leaves	2021-07-12	11.46
4	2021	Topper-76	60	1	Leaves	2021-07-12	10.32
1	2021	Topper-76	60	2	Leaves	2021-08-05	10.61
2	2021	Topper-76	60	2	Leaves	2021-08-05	10.45
3	2021	Topper-76	60	2	Leaves	2021-08-05	10.74
4	2021	Topper-76	60	2	Leaves	2021-08-05	11.23
1	2021	Topper-76	60	3	Leaves	2021-08-20	10.02
2	2021	Topper-76	60	3	Leaves	2021-08-20	10.71
3	2021	Topper-76	60	3	Leaves	2021-08-20	10.77
4	2021	Topper-76	60	3	Leaves	2021-08-20	11.54
1	2021	Topper-76	60	4	Leaves	2021-09-13	10.96
2	2021	Topper-76	60	4	Leaves	2021-09-13	10.31
3	2021	Topper-76	60	4	Leaves	2021-09-13	11.95
4	2021	Topper-76	60	4	Leaves	2021-09-13	11.02
1	2021	Topper-76	90	1	Leaves	2021-07-15	10.77
2	2021	Topper-76	90	1	Leaves	2021-07-15	11.41
3	2021	Topper-76	90	1	Leaves	2021-07-15	10.01
4	2021	Topper-76	90	1	Leaves	2021-07-15	11.33
1	2021	Topper-76	90	2	Leaves	2021-08-05	11.39
2	2021	Topper-76	90	2	Leaves	2021-08-05	11.03
3	2021	Topper-76	90	2	Leaves	2021-08-05	11.25
4	2021	Topper-76	90	2	Leaves	2021-08-05	10.39
1	2021	Topper-76	90	3	Leaves	2021-08-26	10.14
2	2021	Topper-76	90	3	Leaves	2021-08-26	9.75
3	2021	Topper-76	90	3	Leaves	2021-08-26	10.9
4	2021	Topper-76	90	3	Leaves	2021-08-26	9.71
1	2021	Topper-76	120	1	Leaves	2021-08-05	9.44
2	2021	Topper-76	120	1	Leaves	2021-08-05	8.87
3	2021	Topper-76	120	1	Leaves	2021-08-05	9.55
4	2021	Topper-76	120	1	Leaves	2021-08-05	10.06
1	2021	Topper-76	120	2	Leaves	2021-09-13	10.88
2	2021	Topper-76	120	2	Leaves	2021-09-13	11.01
3	2021	Topper-76	120	2	Leaves	2021-09-13	11.23
4	2021	Topper-76	120	2	Leaves	2021-09-13	10.19
1	2021	Topper-76	120	3	Leaves	2021-10-20	10.36
2	2021	Topper-76	120	3	Leaves	2021-10-20	11.44
3	2021	Topper-76	120	3	Leaves	2021-10-20	10.53
4	2021	Topper-76	120	3	Leaves	2021-10-20	9.6
1	2021	Topper-76	150	1	Leaves	2021-08-05	12.03
2	2021	Topper-76	150	1	Leaves	2021-08-05	9.72
3	2021	Topper-76	150	1	Leaves	2021-08-05	10.94
4	2021	Topper-76	150	1	Leaves	2021-08-05	8.81
1	2021	Topper-76	150	2	Leaves	2021-09-28	13.37
2	2021	Topper-76	150	2	Leaves	2021-09-28	12.1
3	2021	Topper-76	150	2	Leaves	2021-09-28	10.6
4	2021	Topper-76	150	2	Leaves	2021-09-28	11.64
1	2021	Topper-76	Physiological maturity stage	1	Leaves	2021-10-01	12.9
2	2021	Topper-76	Physiological maturity stage	1	Leaves	2021-10-01	12.75
3	2021	Topper-76	Physiological maturity stage	1	Leaves	2021-10-01	13.79
4	2021	Topper-76	Physiological maturity stage	1	Leaves	2021-10-01	11.1

## Sheet: Stalk crude ash
Replication	Year	Plant	Cutting heihgt	Cutting number	Plant part	Harvest date	Crude ash
1	2020	Nutri Honey	30	1	Stalk	2019-06-19	10.22
2	2020	Nutri Honey	30	1	Stalk	2019-06-19	9.76
3	2020	Nutri Honey	30	1	Stalk	2019-06-19	9.95
4	2020	Nutri Honey	30	1	Stalk	2019-06-19	10.38
1	2020	Nutri Honey	30	2	Stalk	2019-07-07	10.83
2	2020	Nutri Honey	30	2	Stalk	2019-07-07	7.72
3	2020	Nutri Honey	30	2	Stalk	2019-07-07	10.1
4	2020	Nutri Honey	30	2	Stalk	2019-07-07	7.39
1	2020	Nutri Honey	30	3	Stalk	2019-07-21	11.09
2	2020	Nutri Honey	30	3	Stalk	2019-07-21	10.97
3	2020	Nutri Honey	30	3	Stalk	2019-07-21	11.11
4	2020	Nutri Honey	30	3	Stalk	2019-07-21	10.46
1	2020	Nutri Honey	30	4	Stalk	2019-08-07	11.29
2	2020	Nutri Honey	30	4	Stalk	2019-08-07	10.05
3	2020	Nutri Honey	30	4	Stalk	2019-08-07	9.75
4	2020	Nutri Honey	30	4	Stalk	2019-08-07	11.57
1	2020	Nutri Honey	30	5	Stalk	2019-09-04	9.75
2	2020	Nutri Honey	30	5	Stalk	2019-09-04	10.43
3	2020	Nutri Honey	30	5	Stalk	2019-09-04	10.6
4	2020	Nutri Honey	30	5	Stalk	2019-09-04	9.98
1	2020	Nutri Honey	60	1	Stalk	2020-06-26	10.82
2	2020	Nutri Honey	60	1	Stalk	2020-06-26	10.02
3	2020	Nutri Honey	60	1	Stalk	2020-06-26	10.47
4	2020	Nutri Honey	60	1	Stalk	2020-06-26	11.34
1	2020	Nutri Honey	60	2	Stalk	2020-07-17	10.47
2	2020	Nutri Honey	60	2	Stalk	2020-07-17	10.22
3	2020	Nutri Honey	60	2	Stalk	2020-07-17	10.23
4	2020	Nutri Honey	60	2	Stalk	2020-07-17	9.62
1	2020	Nutri Honey	60	3	Stalk	2020-08-12	10.9
2	2020	Nutri Honey	60	3	Stalk	2020-08-12	9.22
3	2020	Nutri Honey	60	3	Stalk	2020-08-12	9.43
4	2020	Nutri Honey	60	3	Stalk	2020-08-12	10.96
1	2020	Nutri Honey	60	4	Stalk	2020-09-16	9.16
2	2020	Nutri Honey	60	4	Stalk	2020-09-16	9.26
3	2020	Nutri Honey	60	4	Stalk	2020-09-16	8.87
4	2020	Nutri Honey	60	4	Stalk	2020-09-16	9.18
1	2020	Nutri Honey	90	1	Stalk	2020-06-29	9.47
2	2020	Nutri Honey	90	1	Stalk	2020-06-29	10.41
3	2020	Nutri Honey	90	1	Stalk	2020-06-29	9.81
4	2020	Nutri Honey	90	1	Stalk	2020-06-29	10
1	2020	Nutri Honey	90	2	Stalk	2020-07-21	11.18
2	2020	Nutri Honey	90	2	Stalk	2020-07-21	12.64
3	2020	Nutri Honey	90	2	Stalk	2020-07-21	11.52
4	2020	Nutri Honey	90	2	Stalk	2020-07-21	9.3
1	2020	Nutri Honey	90	3	Stalk	2020-08-21	9.26
2	2020	Nutri Honey	90	3	Stalk	2020-08-21	8.46
3	2020	Nutri Honey	90	3	Stalk	2020-08-21	7.71
4	2020	Nutri Honey	90	3	Stalk	2020-08-21	7.88
1	2020	Nutri Honey	120	1	Stalk	2020-07-02	10.99
2	2020	Nutri Honey	120	1	Stalk	2020-07-02	9.35
3	2020	Nutri Honey	120	1	Stalk	2020-07-02	9.63
4	2020	Nutri Honey	120	1	Stalk	2020-07-02	9.9
1	2020	Nutri Honey	120	2	Stalk	2020-07-27	10.55
2	2020	Nutri Honey	120	2	Stalk	2020-07-27	10.35
3	2020	Nutri Honey	120	2	Stalk	2020-07-27	10.56
4	2020	Nutri Honey	120	2	Stalk	2020-07-27	9.94
1	2020	Nutri Honey	120	3	Stalk	2020-09-03	7.54
2	2020	Nutri Honey	120	3	Stalk	2020-09-03	6.45
3	2020	Nutri Honey	120	3	Stalk	2020-09-03	6.54
4	2020	Nutri Honey	120	3	Stalk	2020-09-03	7.1
1	2020	Nutri Honey	150	1	Stalk	2020-07-09	9.65
2	2020	Nutri Honey	150	1	Stalk	2020-07-09	9.17
3	2020	Nutri Honey	150	1	Stalk	2020-07-09	8.26
4	2020	Nutri Honey	150	1	Stalk	2020-07-09	9.17
1	2020	Nutri Honey	150	2	Stalk	2020-09-03	5.33
2	2020	Nutri Honey	150	2	Stalk	2020-09-03	5.65
3	2020	Nutri Honey	150	2	Stalk	2020-09-03	7.56
4	2020	Nutri Honey	150	2	Stalk	2020-09-03	6.25
1	2020	Nutri Honey	Physiological maturity stage	1	Stalk	2020-08-12	6.98
2	2020	Nutri Honey	Physiological maturity stage	1	Stalk	2020-08-12	6.2
3	2020	Nutri Honey	Physiological maturity stage	1	Stalk	2020-08-12	5.01
4	2020	Nutri Honey	Physiological maturity stage	1	Stalk	2020-08-12	4.67
1	2020	Nutrima	30	1	Stalk	2019-06-19	10.36
2	2020	Nutrima	30	1	Stalk	2019-06-19	10.25
3	2020	Nutrima	30	1	Stalk	2019-06-19	10.78
4	2020	Nutrima	30	1	Stalk	2019-06-19	10.24
1	2020	Nutrima	30	2	Stalk	2019-07-07	10.76
2	2020	Nutrima	30	2	Stalk	2019-07-07	10.05
3	2020	Nutrima	30	2	Stalk	2019-07-07	11.3
4	2020	Nutrima	30	2	Stalk	2019-07-07	9.33
1	2020	Nutrima	30	3	Stalk	2019-07-21	10.73
2	2020	Nutrima	30	3	Stalk	2019-07-21	11.84
3	2020	Nutrima	30	3	Stalk	2019-07-21	10.21
4	2020	Nutrima	30	3	Stalk	2019-07-21	12.85
1	2020	Nutrima	30	4	Stalk	2019-08-07	11.72
2	2020	Nutrima	30	4	Stalk	2019-08-07	12.96
3	2020	Nutrima	30	4	Stalk	2019-08-07	10.83
4	2020	Nutrima	30	4	Stalk	2019-08-07	12.75
1	2020	Nutrima	30	5	Stalk	2019-09-04	10.03
2	2020	Nutrima	30	5	Stalk	2019-09-04	12.36
3	2020	Nutrima	30	5	Stalk	2019-09-04	9.44
4	2020	Nutrima	30	5	Stalk	2019-09-04	11
1	2020	Nutrima	60	1	Stalk	2020-06-26	10.06
2	2020	Nutrima	60	1	Stalk	2020-06-26	10.01
3	2020	Nutrima	60	1	Stalk	2020-06-26	10.92
4	2020	Nutrima	60	1	Stalk	2020-06-26	10.21
1	2020	Nutrima	60	2	Stalk	2020-07-17	10.88
2	2020	Nutrima	60	2	Stalk	2020-07-17	9.8
3	2020	Nutrima	60	2	Stalk	2020-07-17	11.46
4	2020	Nutrima	60	2	Stalk	2020-07-17	10.65
1	2020	Nutrima	60	3	Stalk	2020-08-12	12.74
2	2020	Nutrima	60	3	Stalk	2020-08-12	10.31
3	2020	Nutrima	60	3	Stalk	2020-08-12	10.56
4	2020	Nutrima	60	3	Stalk	2020-08-12	12.1
1	2020	Nutrima	60	4	Stalk	2020-09-16	12.73
2	2020	Nutrima	60	4	Stalk	2020-09-16	10
3	2020	Nutrima	60	4	Stalk	2020-09-16	8.55
4	2020	Nutrima	60	4	Stalk	2020-09-16	8.95
1	2020	Nutrima	90	1	Stalk	2020-06-29	10.38
2	2020	Nutrima	90	1	Stalk	2020-06-29	10.04
3	2020	Nutrima	90	1	Stalk	2020-06-29	10.56
4	2020	Nutrima	90	1	Stalk	2020-06-29	10.25
1	2020	Nutrima	90	2	Stalk	2020-07-21	9.93
2	2020	Nutrima	90	2	Stalk	2020-07-21	12.57
3	2020	Nutrima	90	2	Stalk	2020-07-21	10.75
4	2020	Nutrima	90	2	Stalk	2020-07-21	11.63
1	2020	Nutrima	90	3	Stalk	2020-08-21	10.31
2	2020	Nutrima	90	3	Stalk	2020-08-21	13.16
3	2020	Nutrima	90	3	Stalk	2020-08-21	9.34
4	2020	Nutrima	90	3	Stalk	2020-08-21	10.93
1	2020	Nutrima	120	1	Stalk	2020-07-02	10.65
2	2020	Nutrima	120	1	Stalk	2020-07-02	9.3
3	2020	Nutrima	120	1	Stalk	2020-07-02	9.24
4	2020	Nutrima	120	1	Stalk	2020-07-02	9
1	2020	Nutrima	120	2	Stalk	2020-07-27	9.78
2	2020	Nutrima	120	2	Stalk	2020-07-27	12.78
3	2020	Nutrima	120	2	Stalk	2020-07-27	10.19
4	2020	Nutrima	120	2	Stalk	2020-07-27	11.1
1	2020	Nutrima	120	3	Stalk	2020-09-03	8.3
2	2020	Nutrima	120	3	Stalk	2020-09-03	6.68
3	2020	Nutrima	120	3	Stalk	2020-09-03	5
4	2020	Nutrima	120	3	Stalk	2020-09-03	6
1	2020	Nutrima	150	1	Stalk	2020-07-09	6
2	2020	Nutrima	150	1	Stalk	2020-07-09	8
3	2020	Nutrima	150	1	Stalk	2020-07-09	7
4	2020	Nutrima	150	1	Stalk	2020-07-09	6
1	2020	Nutrima	150	2	Stalk	2020-09-03	13.89
2	2020	Nutrima	150	2	Stalk	2020-09-03	7.72
3	2020	Nutrima	150	2	Stalk	2020-09-03	5.52
4	2020	Nutrima	150	2	Stalk	2020-09-03	7
1	2020	Nutrima	Physiological maturity stage	1	Stalk	2020-08-12	7.61
2	2020	Nutrima	Physiological maturity stage	1	Stalk	2020-08-12	3.88
3	2020	Nutrima	Physiological maturity stage	1	Stalk	2020-08-12	10.54
4	2020	Nutrima	Physiological maturity stage	1	Stalk	2020-08-12	6.31
1	2020	M81-E	30	1	Stalk	2020-07-01	8.62
2	2020	M81-E	30	1	Stalk	2020-07-01	8.5
3	2020	M81-E	30	1	Stalk	2020-07-01	9.27
4	2020	M81-E	30	1	Stalk	2020-07-01	9
1	2020	M81-E	30	2	Stalk	2020-07-14	10.44
2	2020	M81-E	30	2	Stalk	2020-07-14	10.06
3	2020	M81-E	30	2	Stalk	2020-07-14	10.32
4	2020	M81-E	30	2	Stalk	2020-07-14	11.2
1	2020	M81-E	30	3	Stalk	2020-07-29	9.84
2	2020	M81-E	30	3	Stalk	2020-07-29	10.38
3	2020	M81-E	30	3	Stalk	2020-07-29	10.14
4	2020	M81-E	30	3	Stalk	2020-07-29	10.51
1	2020	M81-E	30	4	Stalk	2020-08-13	10.01
2	2020	M81-E	30	4	Stalk	2020-08-13	9.74
3	2020	M81-E	30	4	Stalk	2020-08-13	10.87
4	2020	M81-E	30	4	Stalk	2020-08-13	10.18
1	2020	M81-E	30	5	Stalk	2020-09-14	9.41
2	2020	M81-E	30	5	Stalk	2020-09-14	9.3
3	2020	M81-E	30	5	Stalk	2020-09-14	9.29
4	2020	M81-E	30	5	Stalk	2020-09-14	9.77
1	2020	M81-E	60	1	Stalk	2020-07-03	9.23
2	2020	M81-E	60	1	Stalk	2020-07-03	8.78
3	2020	M81-E	60	1	Stalk	2020-07-03	9.27
4	2020	M81-E	60	1	Stalk	2020-07-03	9.68
1	2020	M81-E	60	2	Stalk	2020-07-27	9.39
2	2020	M81-E	60	2	Stalk	2020-07-27	10.09
3	2020	M81-E	60	2	Stalk	2020-07-27	8.64
4	2020	M81-E	60	2	Stalk	2020-07-27	9
1	2020	M81-E	60	3	Stalk	2020-08-21	10.28
2	2020	M81-E	60	3	Stalk	2020-08-21	9.58
3	2020	M81-E	60	3	Stalk	2020-08-21	9.16
4	2020	M81-E	60	3	Stalk	2020-08-21	7.91
1	2020	M81-E	60	4	Stalk	2020-09-25	9.32
2	2020	M81-E	60	4	Stalk	2020-09-25	9
3	2020	M81-E	60	4	Stalk	2020-09-25	10
4	2020	M81-E	60	4	Stalk	2020-09-25	9
1	2020	M81-E	90	1	Stalk	2020-07-07	9.26
2	2020	M81-E	90	1	Stalk	2020-07-07	9.06
3	2020	M81-E	90	1	Stalk	2020-07-07	7.27
4	2020	M81-E	90	1	Stalk	2020-07-07	8.21
1	2020	M81-E	90	2	Stalk	2020-08-07	8.49
2	2020	M81-E	90	2	Stalk	2020-08-07	7.97
3	2020	M81-E	90	2	Stalk	2020-08-07	8.96
4	2020	M81-E	90	2	Stalk	2020-08-07	9.42
1	2020	M81-E	90	3	Stalk	2020-10-05	7.06
2	2020	M81-E	90	3	Stalk	2020-10-05	5.57
3	2020	M81-E	90	3	Stalk	2020-10-05	6
4	2020	M81-E	90	3	Stalk	2020-10-05	7
1	2020	M81-E	120	1	Stalk	2020-07-09	10.75
2	2020	M81-E	120	1	Stalk	2020-07-09	11.42
3	2020	M81-E	120	1	Stalk	2020-07-09	7.36
4	2020	M81-E	120	1	Stalk	2020-07-09	9.87
1	2020	M81-E	120	2	Stalk	2020-08-25	8.79
2	2020	M81-E	120	2	Stalk	2020-08-25	8.44
3	2020	M81-E	120	2	Stalk	2020-08-25	8.87
4	2020	M81-E	120	2	Stalk	2020-08-25	7.4
1	2020	M81-E	120	3	Stalk	2020-11-06	9.08
2	2020	M81-E	120	3	Stalk	2020-11-06	9.51
3	2020	M81-E	120	3	Stalk	2020-11-06	7.72
4	2020	M81-E	120	3	Stalk	2020-11-06	6.98
1	2020	M81-E	150	1	Stalk	2020-07-14	9.42
2	2020	M81-E	150	1	Stalk	2020-07-14	8.76
3	2020	M81-E	150	1	Stalk	2020-07-14	8.77
4	2020	M81-E	150	1	Stalk	2020-07-14	9.46
1	2020	M81-E	150	2	Stalk	2020-08-26	10.38
2	2020	M81-E	150	2	Stalk	2020-08-26	9.25
3	2020	M81-E	150	2	Stalk	2020-08-26	8
4	2020	M81-E	150	2	Stalk	2020-08-26	7
1	2020	M81-E	Physiological maturity stage	1	Stalk	2020-08-28	8.46
2	2020	M81-E	Physiological maturity stage	1	Stalk	2020-08-28	7.56
3	2020	M81-E	Physiological maturity stage	1	Stalk	2020-08-28	9.15
4	2020	M81-E	Physiological maturity stage	1	Stalk	2020-08-28	7.01
1	2020	Topper-76	30	1	Stalk	2020-07-01	9.6
2	2020	Topper-76	30	1	Stalk	2020-07-01	8.85
3	2020	Topper-76	30	1	Stalk	2020-07-01	9.33
4	2020	Topper-76	30	1	Stalk	2020-07-01	9.56
1	2020	Topper-76	30	2	Stalk	2020-07-14	11.32
2	2020	Topper-76	30	2	Stalk	2020-07-14	10.87
3	2020	Topper-76	30	2	Stalk	2020-07-14	9.63
4	2020	Topper-76	30	2	Stalk	2020-07-14	10.82
1	2020	Topper-76	30	3	Stalk	2020-07-29	10.54
2	2020	Topper-76	30	3	Stalk	2020-07-29	9.79
3	2020	Topper-76	30	3	Stalk	2020-07-29	9.68
4	2020	Topper-76	30	3	Stalk	2020-07-29	9.3
1	2020	Topper-76	30	4	Stalk	2020-08-13	10.28
2	2020	Topper-76	30	4	Stalk	2020-08-13	10.21
3	2020	Topper-76	30	4	Stalk	2020-08-13	9.94
4	2020	Topper-76	30	4	Stalk	2020-08-13	9
1	2020	Topper-76	30	5	Stalk	2020-09-14	9.15
2	2020	Topper-76	30	5	Stalk	2020-09-14	8.44
3	2020	Topper-76	30	5	Stalk	2020-09-14	9.45
4	2020	Topper-76	30	5	Stalk	2020-09-14	8
1	2020	Topper-76	60	1	Stalk	2020-07-03	8.88
2	2020	Topper-76	60	1	Stalk	2020-07-03	8.98
3	2020	Topper-76	60	1	Stalk	2020-07-03	9.57
4	2020	Topper-76	60	1	Stalk	2020-07-03	9.17
1	2020	Topper-76	60	2	Stalk	2020-07-27	8.85
2	2020	Topper-76	60	2	Stalk	2020-07-27	9.01
3	2020	Topper-76	60	2	Stalk	2020-07-27	8.86
4	2020	Topper-76	60	2	Stalk	2020-07-27	9
1	2020	Topper-76	60	3	Stalk	2020-08-21	8.52
2	2020	Topper-76	60	3	Stalk	2020-08-21	10.01
3	2020	Topper-76	60	3	Stalk	2020-08-21	9.59
4	2020	Topper-76	60	3	Stalk	2020-08-21	9.58
1	2020	Topper-76	60	4	Stalk	2020-09-25	8.99
2	2020	Topper-76	60	4	Stalk	2020-09-25	8.94
3	2020	Topper-76	60	4	Stalk	2020-09-25	8
4	2020	Topper-76	60	4	Stalk	2020-09-25	8.5
1	2020	Topper-76	90	1	Stalk	2020-07-07	9.2
2	2020	Topper-76	90	1	Stalk	2020-07-07	10.75
3	2020	Topper-76	90	1	Stalk	2020-07-07	11.33
4	2020	Topper-76	90	1	Stalk	2020-07-07	8.29
1	2020	Topper-76	90	2	Stalk	2020-08-07	7.08
2	2020	Topper-76	90	2	Stalk	2020-08-07	7.79
3	2020	Topper-76	90	2	Stalk	2020-08-07	9.47
4	2020	Topper-76	90	2	Stalk	2020-08-07	8.79
1	2020	Topper-76	90	3	Stalk	2020-10-05	6.09
2	2020	Topper-76	90	3	Stalk	2020-10-05	5.94
3	2020	Topper-76	90	3	Stalk	2020-10-05	6.21
4	2020	Topper-76	90	3	Stalk	2020-10-05	5.35
1	2020	Topper-76	120	1	Stalk	2020-07-09	9.45
2	2020	Topper-76	120	1	Stalk	2020-07-09	10.73
3	2020	Topper-76	120	1	Stalk	2020-07-09	10.66
4	2020	Topper-76	120	1	Stalk	2020-07-09	9.06
1	2020	Topper-76	120	2	Stalk	2020-08-25	7.8
2	2020	Topper-76	120	2	Stalk	2020-08-25	6.42
3	2020	Topper-76	120	2	Stalk	2020-08-25	6
4	2020	Topper-76	120	2	Stalk	2020-08-25	7
1	2020	Topper-76	120	3	Stalk	2020-11-06	6.46
2	2020	Topper-76	120	3	Stalk	2020-11-06	7.41
3	2020	Topper-76	120	3	Stalk	2020-11-06	6
4	2020	Topper-76	120	3	Stalk	2020-11-06	7
1	2020	Topper-76	150	1	Stalk	2020-07-14	10.17
2	2020	Topper-76	150	1	Stalk	2020-07-14	9.54
3	2020	Topper-76	150	1	Stalk	2020-07-14	8.77
4	2020	Topper-76	150	1	Stalk	2020-07-14	9.16
1	2020	Topper-76	150	2	Stalk	2020-08-26	8.98
2	2020	Topper-76	150	2	Stalk	2020-08-26	8.64
3	2020	Topper-76	150	2	Stalk	2020-08-26	8.07
4	2020	Topper-76	150	2	Stalk	2020-08-26	8
1	2020	Topper-76	Physiological maturity stage	1	Stalk	2020-08-28	6.95
2	2020	Topper-76	Physiological maturity stage	1	Stalk	2020-08-28	6.69
3	2020	Topper-76	Physiological maturity stage	1	Stalk	2020-08-28	9.15
4	2020	Topper-76	Physiological maturity stage	1	Stalk	2020-08-28	10.06
1	2021	Nutri Honey	30	1	Stalk	2021-06-24	9.16
2	2021	Nutri Honey	30	1	Stalk	2021-06-24	8.93
3	2021	Nutri Honey	30	1	Stalk	2021-06-24	9.45
4	2021	Nutri Honey	30	1	Stalk	2021-06-24	10.26
1	2021	Nutri Honey	30	2	Stalk	2021-07-12	10.02
2	2021	Nutri Honey	30	2	Stalk	2021-07-12	9.93
3	2021	Nutri Honey	30	2	Stalk	2021-07-12	9
4	2021	Nutri Honey	30	2	Stalk	2021-07-12	10
1	2021	Nutri Honey	30	3	Stalk	2021-08-04	9.13
2	2021	Nutri Honey	30	3	Stalk	2021-08-04	8.85
3	2021	Nutri Honey	30	3	Stalk	2021-08-04	12.17
4	2021	Nutri Honey	30	3	Stalk	2021-08-04	8.86
1	2021	Nutri Honey	30	4	Stalk	2021-08-20	9.75
2	2021	Nutri Honey	30	4	Stalk	2021-08-20	9.47
3	2021	Nutri Honey	30	4	Stalk	2021-08-20	11.07
4	2021	Nutri Honey	30	4	Stalk	2021-08-20	12.59
1	2021	Nutri Honey	30	5	Stalk	2021-09-08	9.39
2	2021	Nutri Honey	30	5	Stalk	2021-09-08	8.33
3	2021	Nutri Honey	30	5	Stalk	2021-09-08	10.57
4	2021	Nutri Honey	30	5	Stalk	2021-09-08	9
1	2021	Nutri Honey	60	1	Stalk	2021-06-29	8.84
2	2021	Nutri Honey	60	1	Stalk	2021-06-29	8.61
3	2021	Nutri Honey	60	1	Stalk	2021-06-29	8.55
4	2021	Nutri Honey	60	1	Stalk	2021-06-29	10.23
1	2021	Nutri Honey	60	2	Stalk	2021-08-04	9.84
2	2021	Nutri Honey	60	2	Stalk	2021-08-04	8.7
3	2021	Nutri Honey	60	2	Stalk	2021-08-04	9.03
4	2021	Nutri Honey	60	2	Stalk	2021-08-04	8.56
1	2021	Nutri Honey	60	3	Stalk	2021-08-26	10.17
2	2021	Nutri Honey	60	3	Stalk	2021-08-26	10.41
3	2021	Nutri Honey	60	3	Stalk	2021-08-26	9.9
4	2021	Nutri Honey	60	3	Stalk	2021-08-26	9
1	2021	Nutri Honey	60	4	Stalk	2021-09-28	8.38
2	2021	Nutri Honey	60	4	Stalk	2021-09-28	9.21
3	2021	Nutri Honey	60	4	Stalk	2021-09-28	8.05
4	2021	Nutri Honey	60	4	Stalk	2021-09-28	9
1	2021	Nutri Honey	90	1	Stalk	2021-06-29	8.8
2	2021	Nutri Honey	90	1	Stalk	2021-06-29	11.04
3	2021	Nutri Honey	90	1	Stalk	2021-06-29	9.28
4	2021	Nutri Honey	90	1	Stalk	2021-06-29	10.21
1	2021	Nutri Honey	90	2	Stalk	2021-08-12	7.21
2	2021	Nutri Honey	90	2	Stalk	2021-08-12	8.22
3	2021	Nutri Honey	90	2	Stalk	2021-08-12	8.14
4	2021	Nutri Honey	90	2	Stalk	2021-08-12	8.16
1	2021	Nutri Honey	90	3	Stalk	2021-10-20	6.78
2	2021	Nutri Honey	90	3	Stalk	2021-10-20	9.46
3	2021	Nutri Honey	90	3	Stalk	2021-10-20	9.16
4	2021	Nutri Honey	90	3	Stalk	2021-10-20	8
1	2021	Nutri Honey	120	1	Stalk	2021-07-08	9.89
2	2021	Nutri Honey	120	1	Stalk	2021-07-08	8.81
3	2021	Nutri Honey	120	1	Stalk	2021-07-08	7.36
4	2021	Nutri Honey	120	1	Stalk	2021-07-08	8
1	2021	Nutri Honey	120	2	Stalk	2021-08-20	8.61
2	2021	Nutri Honey	120	2	Stalk	2021-08-20	9.84
3	2021	Nutri Honey	120	2	Stalk	2021-08-20	7.54
4	2021	Nutri Honey	120	2	Stalk	2021-08-20	7.38
1	2021	Nutri Honey	120	3	Stalk	2021-10-20	9.59
2	2021	Nutri Honey	120	3	Stalk	2021-10-20	9.18
3	2021	Nutri Honey	120	3	Stalk	2021-10-20	9.25
4	2021	Nutri Honey	120	3	Stalk	2021-10-20	8.6
1	2021	Nutri Honey	150	1	Stalk	2021-07-12	8.87
2	2021	Nutri Honey	150	1	Stalk	2021-07-12	8.81
3	2021	Nutri Honey	150	1	Stalk	2021-07-12	7.91
4	2021	Nutri Honey	150	1	Stalk	2021-07-12	8.29
1	2021	Nutri Honey	150	2	Stalk	2021-09-28	8.17
2	2021	Nutri Honey	150	2	Stalk	2021-09-28	9.25
3	2021	Nutri Honey	150	2	Stalk	2021-09-28	7.91
4	2021	Nutri Honey	150	2	Stalk	2021-09-28	7.18
1	2021	Nutri Honey	Physiological maturity stage	1	Stalk	2021-09-13	6.06
2	2021	Nutri Honey	Physiological maturity stage	1	Stalk	2021-09-13	6.24
3	2021	Nutri Honey	Physiological maturity stage	1	Stalk	2021-09-13	6.81
4	2021	Nutri Honey	Physiological maturity stage	1	Stalk	2021-09-13	6.02
1	2021	Nutrima	30	1	Stalk	2021-06-24	8.53
2	2021	Nutrima	30	1	Stalk	2021-06-24	8.9
3	2021	Nutrima	30	1	Stalk	2021-06-24	8.76
4	2021	Nutrima	30	1	Stalk	2021-06-24	9.41
1	2021	Nutrima	30	2	Stalk	2021-07-12	9.97
2	2021	Nutrima	30	2	Stalk	2021-07-12	10.25
3	2021	Nutrima	30	2	Stalk	2021-07-12	9.7
4	2021	Nutrima	30	2	Stalk	2021-07-12	10.22
1	2021	Nutrima	30	3	Stalk	2021-08-04	8.33
2	2021	Nutrima	30	3	Stalk	2021-08-04	9.72
3	2021	Nutrima	30	3	Stalk	2021-08-04	8.75
4	2021	Nutrima	30	3	Stalk	2021-08-04	8.52
1	2021	Nutrima	30	4	Stalk	2021-08-20	10.83
2	2021	Nutrima	30	4	Stalk	2021-08-20	10.02
3	2021	Nutrima	30	4	Stalk	2021-08-20	10.41
4	2021	Nutrima	30	4	Stalk	2021-08-20	11.15
1	2021	Nutrima	30	5	Stalk	2021-09-08	10.55
2	2021	Nutrima	30	5	Stalk	2021-09-08	9.75
3	2021	Nutrima	30	5	Stalk	2021-09-08	9.62
4	2021	Nutrima	30	5	Stalk	2021-09-08	10
1	2021	Nutrima	60	1	Stalk	2021-06-29	9.09
2	2021	Nutrima	60	1	Stalk	2021-06-29	9.51
3	2021	Nutrima	60	1	Stalk	2021-06-29	13.37
4	2021	Nutrima	60	1	Stalk	2021-06-29	9.89
1	2021	Nutrima	60	2	Stalk	2021-08-04	8.47
2	2021	Nutrima	60	2	Stalk	2021-08-04	8.2
3	2021	Nutrima	60	2	Stalk	2021-08-04	8.09
4	2021	Nutrima	60	2	Stalk	2021-08-04	8.52
1	2021	Nutrima	60	3	Stalk	2021-08-26	9.94
2	2021	Nutrima	60	3	Stalk	2021-08-26	9.81
3	2021	Nutrima	60	3	Stalk	2021-08-26	10.09
4	2021	Nutrima	60	3	Stalk	2021-08-26	8.78
1	2021	Nutrima	60	4	Stalk	2021-09-28	8.42
2	2021	Nutrima	60	4	Stalk	2021-09-28	8.19
3	2021	Nutrima	60	4	Stalk	2021-09-28	8.42
4	2021	Nutrima	60	4	Stalk	2021-09-28	8.75
1	2021	Nutrima	90	1	Stalk	2021-06-29	7.72
2	2021	Nutrima	90	1	Stalk	2021-06-29	7.37
3	2021	Nutrima	90	1	Stalk	2021-06-29	8.71
4	2021	Nutrima	90	1	Stalk	2021-06-29	7.75
1	2021	Nutrima	90	2	Stalk	2021-08-12	8.36
2	2021	Nutrima	90	2	Stalk	2021-08-12	8.78
3	2021	Nutrima	90	2	Stalk	2021-08-12	7.7
4	2021	Nutrima	90	2	Stalk	2021-08-12	9.57
1	2021	Nutrima	90	3	Stalk	2021-10-20	7.17
2	2021	Nutrima	90	3	Stalk	2021-10-20	7.91
3	2021	Nutrima	90	3	Stalk	2021-10-20	9.31
4	2021	Nutrima	90	3	Stalk	2021-10-20	8
1	2021	Nutrima	120	1	Stalk	2021-07-08	7.41
2	2021	Nutrima	120	1	Stalk	2021-07-08	8.05
3	2021	Nutrima	120	1	Stalk	2021-07-08	8.61
4	2021	Nutrima	120	1	Stalk	2021-07-08	7.23
1	2021	Nutrima	120	2	Stalk	2021-08-20	9.73
2	2021	Nutrima	120	2	Stalk	2021-08-20	7.72
3	2021	Nutrima	120	2	Stalk	2021-08-20	9.67
4	2021	Nutrima	120	2	Stalk	2021-08-20	8.15
1	2021	Nutrima	120	3	Stalk	2021-10-20	8.43
2	2021	Nutrima	120	3	Stalk	2021-10-20	9.42
3	2021	Nutrima	120	3	Stalk	2021-10-20	7.95
4	2021	Nutrima	120	3	Stalk	2021-10-20	8.66
1	2021	Nutrima	150	1	Stalk	2021-07-12	9.16
2	2021	Nutrima	150	1	Stalk	2021-07-12	7.26
3	2021	Nutrima	150	1	Stalk	2021-07-12	8.02
4	2021	Nutrima	150	1	Stalk	2021-07-12	7.61
1	2021	Nutrima	150	2	Stalk	2021-09-28	8.73
2	2021	Nutrima	150	2	Stalk	2021-09-28	7.28
3	2021	Nutrima	150	2	Stalk	2021-09-28	8.05
4	2021	Nutrima	150	2	Stalk	2021-09-28	7.81
1	2021	Nutrima	Physiological maturity stage	1	Stalk	2021-09-13	7.6
2	2021	Nutrima	Physiological maturity stage	1	Stalk	2021-09-13	8.14
3	2021	Nutrima	Physiological maturity stage	1	Stalk	2021-09-13	7
4	2021	Nutrima	Physiological maturity stage	1	Stalk	2021-09-13	6
1	2021	M81-E	30	1	Stalk	2021-06-29	10.79
2	2021	M81-E	30	1	Stalk	2021-06-29	8.86
3	2021	M81-E	30	1	Stalk	2021-06-29	8.04
4	2021	M81-E	30	1	Stalk	2021-06-29	9.16
1	2021	M81-E	30	2	Stalk	2021-07-15	8.57
2	2021	M81-E	30	2	Stalk	2021-07-15	9.71
3	2021	M81-E	30	2	Stalk	2021-07-15	8.48
4	2021	M81-E	30	2	Stalk	2021-07-15	9.37
1	2021	M81-E	30	3	Stalk	2021-08-12	10.1
2	2021	M81-E	30	3	Stalk	2021-08-12	9.02
3	2021	M81-E	30	3	Stalk	2021-08-12	8.74
4	2021	M81-E	30	3	Stalk	2021-08-12	8.85
1	2021	M81-E	30	4	Stalk	2021-08-26	9.69
2	2021	M81-E	30	4	Stalk	2021-08-26	12.51
3	2021	M81-E	30	4	Stalk	2021-08-26	9.45
4	2021	M81-E	30	4	Stalk	2021-08-26	11
1	2021	M81-E	30	5	Stalk	2021-09-08	9.82
2	2021	M81-E	30	5	Stalk	2021-09-08	8
3	2021	M81-E	30	5	Stalk	2021-09-08	7
4	2021	M81-E	30	5	Stalk	2021-09-08	9
1	2021	M81-E	60	1	Stalk	2021-07-08	8.73
2	2021	M81-E	60	1	Stalk	2021-07-08	9.54
3	2021	M81-E	60	1	Stalk	2021-07-08	7.98
4	2021	M81-E	60	1	Stalk	2021-07-08	9.81
1	2021	M81-E	60	2	Stalk	2021-08-18	6.68
2	2021	M81-E	60	2	Stalk	2021-08-18	7.38
3	2021	M81-E	60	2	Stalk	2021-08-18	6.5
4	2021	M81-E	60	2	Stalk	2021-08-18	9.2
1	2021	M81-E	60	3	Stalk	2021-09-13	9.54
2	2021	M81-E	60	3	Stalk	2021-09-13	11.01
3	2021	M81-E	60	3	Stalk	2021-09-13	9.2
4	2021	M81-E	60	3	Stalk	2021-09-13	9.43
1	2021	M81-E	60	4	Stalk	2021-10-20	8.98
2	2021	M81-E	60	4	Stalk	2021-10-20	9.31
3	2021	M81-E	60	4	Stalk	2021-10-20	9.1
4	2021	M81-E	60	4	Stalk	2021-10-20	8
1	2021	M81-E	90	1	Stalk	2021-07-12	8.73
2	2021	M81-E	90	1	Stalk	2021-07-12	9.7
3	2021	M81-E	90	1	Stalk	2021-07-12	9
4	2021	M81-E	90	1	Stalk	2021-07-12	9.92
1	2021	M81-E	90	2	Stalk	2021-08-18	7.43
2	2021	M81-E	90	2	Stalk	2021-08-18	7.93
3	2021	M81-E	90	2	Stalk	2021-08-18	7.3
4	2021	M81-E	90	2	Stalk	2021-08-18	10.47
1	2021	M81-E	90	3	Stalk	2021-10-01	7.19
2	2021	M81-E	90	3	Stalk	2021-10-01	7.61
3	2021	M81-E	90	3	Stalk	2021-10-01	6.88
4	2021	M81-E	90	3	Stalk	2021-10-01	8.27
1	2021	M81-E	120	1	Stalk	2021-07-12	9.65
2	2021	M81-E	120	1	Stalk	2021-07-12	9.25
3	2021	M81-E	120	1	Stalk	2021-07-12	8.43
4	2021	M81-E	120	1	Stalk	2021-07-12	10.04
1	2021	M81-E	120	2	Stalk	2021-08-20	8.77
2	2021	M81-E	120	2	Stalk	2021-08-20	9.82
3	2021	M81-E	120	2	Stalk	2021-08-20	9.99
4	2021	M81-E	120	2	Stalk	2021-08-20	9.17
1	2021	M81-E	120	3	Stalk	2021-10-01	10.6
2	2021	M81-E	120	3	Stalk	2021-10-01	7.22
3	2021	M81-E	120	3	Stalk	2021-10-01	7.23
4	2021	M81-E	120	3	Stalk	2021-10-01	8.52
1	2021	M81-E	150	1	Stalk	2021-07-15	8.49
2	2021	M81-E	150	1	Stalk	2021-07-15	8.08
3	2021	M81-E	150	1	Stalk	2021-07-15	7.08
4	2021	M81-E	150	1	Stalk	2021-07-15	9.14
1	2021	M81-E	150	2	Stalk	2021-09-13	7.82
2	2021	M81-E	150	2	Stalk	2021-09-13	6
3	2021	M81-E	150	2	Stalk	2021-09-13	6
4	2021	M81-E	150	2	Stalk	2021-09-13	7
1	2021	M81-E	Physiological maturity stage	1	Stalk	2021-10-01	5.9
2	2021	M81-E	Physiological maturity stage	1	Stalk	2021-10-01	5
3	2021	M81-E	Physiological maturity stage	1	Stalk	2021-10-01	4
4	2021	M81-E	Physiological maturity stage	1	Stalk	2021-10-01	6
1	2021	Topper-76	30	1	Stalk	2021-07-08	9.02
2	2021	Topper-76	30	1	Stalk	2021-07-08	9.52
3	2021	Topper-76	30	1	Stalk	2021-07-08	8.78
4	2021	Topper-76	30	1	Stalk	2021-07-08	8.87
1	2021	Topper-76	30	2	Stalk	2021-08-04	8.64
2	2021	Topper-76	30	2	Stalk	2021-08-04	8.94
3	2021	Topper-76	30	2	Stalk	2021-08-04	8.2
4	2021	Topper-76	30	2	Stalk	2021-08-04	8.9
1	2021	Topper-76	30	3	Stalk	2021-08-18	8.04
2	2021	Topper-76	30	3	Stalk	2021-08-18	7.86
3	2021	Topper-76	30	3	Stalk	2021-08-18	10.34
4	2021	Topper-76	30	3	Stalk	2021-08-18	10.02
1	2021	Topper-76	30	4	Stalk	2021-08-26	10.09
2	2021	Topper-76	30	4	Stalk	2021-08-26	9.81
3	2021	Topper-76	30	4	Stalk	2021-08-26	9.75
4	2021	Topper-76	30	4	Stalk	2021-08-26	10
1	2021	Topper-76	30	5	Stalk	2021-09-08	9.11
2	2021	Topper-76	30	5	Stalk	2021-09-08	9.48
3	2021	Topper-76	30	5	Stalk	2021-09-08	9
4	2021	Topper-76	30	5	Stalk	2021-09-08	8
1	2021	Topper-76	60	1	Stalk	2021-07-12	9.24
2	2021	Topper-76	60	1	Stalk	2021-07-12	9.28
3	2021	Topper-76	60	1	Stalk	2021-07-12	9
4	2021	Topper-76	60	1	Stalk	2021-07-12	8
1	2021	Topper-76	60	2	Stalk	2021-08-05	8.9
2	2021	Topper-76	60	2	Stalk	2021-08-05	8.13
3	2021	Topper-76	60	2	Stalk	2021-08-05	8.95
4	2021	Topper-76	60	2	Stalk	2021-08-05	8.75
1	2021	Topper-76	60	3	Stalk	2021-08-20	9.06
2	2021	Topper-76	60	3	Stalk	2021-08-20	9.15
3	2021	Topper-76	60	3	Stalk	2021-08-20	9.03
4	2021	Topper-76	60	3	Stalk	2021-08-20	9
1	2021	Topper-76	60	4	Stalk	2021-09-13	9
2	2021	Topper-76	60	4	Stalk	2021-09-13	9.94
3	2021	Topper-76	60	4	Stalk	2021-09-13	9.41
4	2021	Topper-76	60	4	Stalk	2021-09-13	10.34
1	2021	Topper-76	90	1	Stalk	2021-07-15	8.89
2	2021	Topper-76	90	1	Stalk	2021-07-15	7.08
3	2021	Topper-76	90	1	Stalk	2021-07-15	8.44
4	2021	Topper-76	90	1	Stalk	2021-07-15	7
1	2021	Topper-76	90	2	Stalk	2021-08-05	7.62
2	2021	Topper-76	90	2	Stalk	2021-08-05	9.21
3	2021	Topper-76	90	2	Stalk	2021-08-05	8.69
4	2021	Topper-76	90	2	Stalk	2021-08-05	9.1
1	2021	Topper-76	90	3	Stalk	2021-08-26	9.05
2	2021	Topper-76	90	3	Stalk	2021-08-26	8.9
3	2021	Topper-76	90	3	Stalk	2021-08-26	8.5
4	2021	Topper-76	90	3	Stalk	2021-08-26	9.09
1	2021	Topper-76	120	1	Stalk	2021-08-05	6.4
2	2021	Topper-76	120	1	Stalk	2021-08-05	7.56
3	2021	Topper-76	120	1	Stalk	2021-08-05	7
4	2021	Topper-76	120	1	Stalk	2021-08-05	6
1	2021	Topper-76	120	2	Stalk	2021-09-13	8.83
2	2021	Topper-76	120	2	Stalk	2021-09-13	7.29
3	2021	Topper-76	120	2	Stalk	2021-09-13	7
4	2021	Topper-76	120	2	Stalk	2021-09-13	6.58
1	2021	Topper-76	120	3	Stalk	2021-10-20	7.57
2	2021	Topper-76	120	3	Stalk	2021-10-20	6.22
3	2021	Topper-76	120	3	Stalk	2021-10-20	7.22
4	2021	Topper-76	120	3	Stalk	2021-10-20	5
1	2021	Topper-76	150	1	Stalk	2021-08-05	10.12
2	2021	Topper-76	150	1	Stalk	2021-08-05	6.19
3	2021	Topper-76	150	1	Stalk	2021-08-05	7.27
4	2021	Topper-76	150	1	Stalk	2021-08-05	6
1	2021	Topper-76	150	2	Stalk	2021-09-28	7.69
2	2021	Topper-76	150	2	Stalk	2021-09-28	6
3	2021	Topper-76	150	2	Stalk	2021-09-28	7
4	2021	Topper-76	150	2	Stalk	2021-09-28	6
1	2021	Topper-76	Physiological maturity stage	1	Stalk	2021-10-01	4.82
2	2021	Topper-76	Physiological maturity stage	1	Stalk	2021-10-01	5
3	2021	Topper-76	Physiological maturity stage	1	Stalk	2021-10-01	3
4	2021	Topper-76	Physiological maturity stage	1	Stalk	2021-10-01	4

## Sheet: Leaves crude fat
Year	Plant	Plant parts	Cutting heihgt	Replication	Crude fat
2020 Yılı	M81-E	Leaves	30	1	3.12
2020 Yılı	M81-E	Leaves	30	2	3.25
2020 Yılı	M81-E	Leaves	30	3	3.56
2020 Yılı	M81-E	Leaves	60	1	3.24
2020 Yılı	M81-E	Leaves	60	2	3.25
2020 Yılı	M81-E	Leaves	60	3	2.86
2020 Yılı	M81-E	Leaves	90	1	2.86
2020 Yılı	M81-E	Leaves	90	2	2.75
2020 Yılı	M81-E	Leaves	90	3	2.58
2020 Yılı	M81-E	Leaves	120	1	2.65
2020 Yılı	M81-E	Leaves	120	2	2.65
2020 Yılı	M81-E	Leaves	120	3	2.57
2020 Yılı	M81-E	Leaves	150	1	2.6
2020 Yılı	M81-E	Leaves	150	2	2.89
2020 Yılı	M81-E	Leaves	150	3	2.14
2020 Yılı	M81-E	Leaves	Physiological maturity stage	1	2.1
2020 Yılı	M81-E	Leaves	Physiological maturity stage	2	2.36
2020 Yılı	M81-E	Leaves	Physiological maturity stage	3	2.325
2020 Yılı	Nutri Honey	Leaves	30	1	3.65
2020 Yılı	Nutri Honey	Leaves	30	2	3.68
2020 Yılı	Nutri Honey	Leaves	30	3	3.21
2020 Yılı	Nutri Honey	Leaves	60	1	2.96
2020 Yılı	Nutri Honey	Leaves	60	2	3.58
2020 Yılı	Nutri Honey	Leaves	60	3	3.24
2020 Yılı	Nutri Honey	Leaves	90	1	2.59
2020 Yılı	Nutri Honey	Leaves	90	2	2.89
2020 Yılı	Nutri Honey	Leaves	90	3	3.12
2020 Yılı	Nutri Honey	Leaves	120	1	2.98
2020 Yılı	Nutri Honey	Leaves	120	2	2.56
2020 Yılı	Nutri Honey	Leaves	120	3	2.74
2020 Yılı	Nutri Honey	Leaves	150	1	2.65
2020 Yılı	Nutri Honey	Leaves	150	2	2.1
2020 Yılı	Nutri Honey	Leaves	150	3	2.25
2020 Yılı	Nutri Honey	Leaves	Physiological maturity stage	1	2.15
2020 Yılı	Nutri Honey	Leaves	Physiological maturity stage	2	2.36
2020 Yılı	Nutri Honey	Leaves	Physiological maturity stage	3	2.24
2020 Yılı	Nutrima	Leaves	30	1	3.36
2020 Yılı	Nutrima	Leaves	30	2	3.54
2020 Yılı	Nutrima	Leaves	30	3	3.12
2020 Yılı	Nutrima	Leaves	60	1	3.25
2020 Yılı	Nutrima	Leaves	60	2	2.59
2020 Yılı	Nutrima	Leaves	60	3	2.98
2020 Yılı	Nutrima	Leaves	90	1	2.78
2020 Yılı	Nutrima	Leaves	90	2	2.65
2020 Yılı	Nutrima	Leaves	90	3	2.89
2020 Yılı	Nutrima	Leaves	120	1	2.6
2020 Yılı	Nutrima	Leaves	120	2	2.34
2020 Yılı	Nutrima	Leaves	120	3	2.58
2020 Yılı	Nutrima	Leaves	150	1	2.69
2020 Yılı	Nutrima	Leaves	150	2	2.58
2020 Yılı	Nutrima	Leaves	150	3	2.15
2020 Yılı	Nutrima	Leaves	Physiological maturity stage	1	2.2
2020 Yılı	Nutrima	Leaves	Physiological maturity stage	2	2.13
2020 Yılı	Nutrima	Leaves	Physiological maturity stage	3	2.25
2020 Yılı	Topper-76	Leaves	30	1	3.65
2020 Yılı	Topper-76	Leaves	30	2	3.54
2020 Yılı	Topper-76	Leaves	30	3	2.96
2020 Yılı	Topper-76	Leaves	60	1	2.96
2020 Yılı	Topper-76	Leaves	60	2	2.87
2020 Yılı	Topper-76	Leaves	60	3	3.2
2020 Yılı	Topper-76	Leaves	90	1	2.89
2020 Yılı	Topper-76	Leaves	90	2	2.57
2020 Yılı	Topper-76	Leaves	90	3	2.69
2020 Yılı	Topper-76	Leaves	120	1	2.47
2020 Yılı	Topper-76	Leaves	120	2	2.89
2020 Yılı	Topper-76	Leaves	120	3	2.69
2020 Yılı	Topper-76	Leaves	150	1	2.54
2020 Yılı	Topper-76	Leaves	150	2	2.52
2020 Yılı	Topper-76	Leaves	150	3	2.36
2020 Yılı	Topper-76	Leaves	Physiological maturity stage	1	2.15
2020 Yılı	Topper-76	Leaves	Physiological maturity stage	2	2.36
2020 Yılı	Topper-76	Leaves	Physiological maturity stage	3	2.14
2021 Yılı	M81-E	Leaves	30	1	3.68
2021 Yılı	M81-E	Leaves	30	2	3.65
2021 Yılı	M81-E	Leaves	30	3	3.69
2021 Yılı	M81-E	Leaves	60	1	3.25
2021 Yılı	M81-E	Leaves	60	2	2.98
2021 Yılı	M81-E	Leaves	60	3	2.89
2021 Yılı	M81-E	Leaves	90	1	2.96
2021 Yılı	M81-E	Leaves	90	2	2.87
2021 Yılı	M81-E	Leaves	90	3	2.79
2021 Yılı	M81-E	Leaves	120	1	2.69
2021 Yılı	M81-E	Leaves	120	2	2.58
2021 Yılı	M81-E	Leaves	120	3	2.47
2021 Yılı	M81-E	Leaves	150	1	2.65
2021 Yılı	M81-E	Leaves	150	2	2.35
2021 Yılı	M81-E	Leaves	150	3	2.15
2021 Yılı	M81-E	Leaves	Physiological maturity stage	1	2.1
2021 Yılı	M81-E	Leaves	Physiological maturity stage	2	2.25
2021 Yılı	M81-E	Leaves	Physiological maturity stage	3	2.56
2021 Yılı	Nutri Honey	Leaves	30	1	3.24
2021 Yılı	Nutri Honey	Leaves	30	2	3.26
2021 Yılı	Nutri Honey	Leaves	30	3	3.12
2021 Yılı	Nutri Honey	Leaves	60	1	3.25
2021 Yılı	Nutri Honey	Leaves	60	2	2.98
2021 Yılı	Nutri Honey	Leaves	60	3	2.96
2021 Yılı	Nutri Honey	Leaves	90	1	2.87
2021 Yılı	Nutri Honey	Leaves	90	2	2.86
2021 Yılı	Nutri Honey	Leaves	90	3	2.85
2021 Yılı	Nutri Honey	Leaves	120	1	2.74
2021 Yılı	Nutri Honey	Leaves	120	2	2.76
2021 Yılı	Nutri Honey	Leaves	120	3	2.74
2021 Yılı	Nutri Honey	Leaves	150	1	2.65
2021 Yılı	Nutri Honey	Leaves	150	2	2.58
2021 Yılı	Nutri Honey	Leaves	150	3	2.85
2021 Yılı	Nutri Honey	Leaves	Physiological maturity stage	1	2.2
2021 Yılı	Nutri Honey	Leaves	Physiological maturity stage	2	2.15
2021 Yılı	Nutri Honey	Leaves	Physiological maturity stage	3	2.35
2021 Yılı	Nutrima	Leaves	30	1	3.85
2021 Yılı	Nutrima	Leaves	30	2	3.25
2021 Yılı	Nutrima	Leaves	30	3	2.85
2021 Yılı	Nutrima	Leaves	60	1	2.54
2021 Yılı	Nutrima	Leaves	60	2	3.21
2021 Yılı	Nutrima	Leaves	60	3	2.96
2021 Yılı	Nutrima	Leaves	90	1	2.89
2021 Yılı	Nutrima	Leaves	90	2	2.96
2021 Yılı	Nutrima	Leaves	90	3	2.74
2021 Yılı	Nutrima	Leaves	120	1	2.72
2021 Yılı	Nutrima	Leaves	120	2	2.45
2021 Yılı	Nutrima	Leaves	120	3	2.69
2021 Yılı	Nutrima	Leaves	150	1	2.58
2021 Yılı	Nutrima	Leaves	150	2	2.59
2021 Yılı	Nutrima	Leaves	150	3	2.45
2021 Yılı	Nutrima	Leaves	Physiological maturity stage	1	2.23
2021 Yılı	Nutrima	Leaves	Physiological maturity stage	2	2.36
2021 Yılı	Nutrima	Leaves	Physiological maturity stage	3	2.15
2021 Yılı	Topper-76	Leaves	30	1	3.69
2021 Yılı	Topper-76	Leaves	30	2	3.25
2021 Yılı	Topper-76	Leaves	30	3	3.2
2021 Yılı	Topper-76	Leaves	60	1	2.96
2021 Yılı	Topper-76	Leaves	60	2	2.87
2021 Yılı	Topper-76	Leaves	60	3	2.89
2021 Yılı	Topper-76	Leaves	90	1	2.76
2021 Yılı	Topper-76	Leaves	90	2	2.74
2021 Yılı	Topper-76	Leaves	90	3	2.56
2021 Yılı	Topper-76	Leaves	120	1	2.75
2021 Yılı	Topper-76	Leaves	120	2	2.45
2021 Yılı	Topper-76	Leaves	120	3	2.36
2021 Yılı	Topper-76	Leaves	150	1	2.4
2021 Yılı	Topper-76	Leaves	150	2	2.15
2021 Yılı	Topper-76	Leaves	150	3	2.39
2021 Yılı	Topper-76	Leaves	Physiological maturity stage	1	2.15
2021 Yılı	Topper-76	Leaves	Physiological maturity stage	2	2.2
2021 Yılı	Topper-76	Leaves	Physiological maturity stage	3	2.3

## Sheet: Stalk crude fat
Year	Plant	Plant parts	Cutting heihgt	Replication	Crude fat
2020 Yılı	M81-E	Stalk	30	1	2.56
2020 Yılı	M81-E	Stalk	30	2	2.45
2020 Yılı	M81-E	Stalk	30	3	2.36
2020 Yılı	M81-E	Stalk	60	1	2.15
2020 Yılı	M81-E	Stalk	60	2	2.32
2020 Yılı	M81-E	Stalk	60	3	2.12
2020 Yılı	M81-E	Stalk	90	1	2.1
2020 Yılı	M81-E	Stalk	90	2	1.98
2020 Yılı	M81-E	Stalk	90	3	1.96
2020 Yılı	M81-E	Stalk	120	1	1.85
2020 Yılı	M81-E	Stalk	120	2	1.86
2020 Yılı	M81-E	Stalk	120	3	1.87
2020 Yılı	M81-E	Stalk	150	1	1.75
2020 Yılı	M81-E	Stalk	150	2	1.74
2020 Yılı	M81-E	Stalk	150	3	1.65
2020 Yılı	M81-E	Stalk	Physiological maturity stage	1	1.5
2020 Yılı	M81-E	Stalk	Physiological maturity stage	2	1.56
2020 Yılı	M81-E	Stalk	Physiological maturity stage	3	1.45
2020 Yılı	Nutri Honey	Stalk	30	1	1.87
2020 Yılı	Nutri Honey	Stalk	30	2	2.52
2020 Yılı	Nutri Honey	Stalk	30	3	2.36
2020 Yılı	Nutri Honey	Stalk	60	1	1.98
2020 Yılı	Nutri Honey	Stalk	60	2	2.12
2020 Yılı	Nutri Honey	Stalk	60	3	1.87
2020 Yılı	Nutri Honey	Stalk	90	1	1.78
2020 Yılı	Nutri Honey	Stalk	90	2	1.65
2020 Yılı	Nutri Honey	Stalk	90	3	1.85
2020 Yılı	Nutri Honey	Stalk	120	1	1.75
2020 Yılı	Nutri Honey	Stalk	120	2	1.36
2020 Yılı	Nutri Honey	Stalk	120	3	1.45
2020 Yılı	Nutri Honey	Stalk	150	1	1.36
2020 Yılı	Nutri Honey	Stalk	150	2	1.48
2020 Yılı	Nutri Honey	Stalk	150	3	1.68
2020 Yılı	Nutri Honey	Stalk	Physiological maturity stage	1	1.25
2020 Yılı	Nutri Honey	Stalk	Physiological maturity stage	2	1.32
2020 Yılı	Nutri Honey	Stalk	Physiological maturity stage	3	1.36
2020 Yılı	Nutrima	Stalk	30	1	2.25
2020 Yılı	Nutrima	Stalk	30	2	2.01
2020 Yılı	Nutrima	Stalk	30	3	1.89
2020 Yılı	Nutrima	Stalk	60	1	2.1
2020 Yılı	Nutrima	Stalk	60	2	1.52
2020 Yılı	Nutrima	Stalk	60	3	1.96
2020 Yılı	Nutrima	Stalk	90	1	1.75
2020 Yılı	Nutrima	Stalk	90	2	1.45
2020 Yılı	Nutrima	Stalk	90	3	1.65
2020 Yılı	Nutrima	Stalk	120	1	1.6
2020 Yılı	Nutrima	Stalk	120	2	1.52
2020 Yılı	Nutrima	Stalk	120	3	1.47
2020 Yılı	Nutrima	Stalk	150	1	1.2
2020 Yılı	Nutrima	Stalk	150	2	1.36
2020 Yılı	Nutrima	Stalk	150	3	1.54
2020 Yılı	Nutrima	Stalk	Physiological maturity stage	1	1.3
2020 Yılı	Nutrima	Stalk	Physiological maturity stage	2	1.23
2020 Yılı	Nutrima	Stalk	Physiological maturity stage	3	1.2
2020 Yılı	Topper-76	Stalk	30	1	2.42
2020 Yılı	Topper-76	Stalk	30	2	2.1
2020 Yılı	Topper-76	Stalk	30	3	2.36
2020 Yılı	Topper-76	Stalk	60	1	2.32
2020 Yılı	Topper-76	Stalk	60	2	1.89
2020 Yılı	Topper-76	Stalk	60	3	1.95
2020 Yılı	Topper-76	Stalk	90	1	1.85
2020 Yılı	Topper-76	Stalk	90	2	1.74
2020 Yılı	Topper-76	Stalk	90	3	1.65
2020 Yılı	Topper-76	Stalk	120	1	1.58
2020 Yılı	Topper-76	Stalk	120	2	1.69
2020 Yılı	Topper-76	Stalk	120	3	1.54
2020 Yılı	Topper-76	Stalk	150	1	1.5
2020 Yılı	Topper-76	Stalk	150	2	1.6
2020 Yılı	Topper-76	Stalk	150	3	1.32
2020 Yılı	Topper-76	Stalk	Physiological maturity stage	1	1.3
2020 Yılı	Topper-76	Stalk	Physiological maturity stage	2	1.25
2020 Yılı	Topper-76	Stalk	Physiological maturity stage	3	1.35
2021 Yılı	M81-E	Stalk	30	1	2.65
2021 Yılı	M81-E	Stalk	30	2	2.36
2021 Yılı	M81-E	Stalk	30	3	2.23
2021 Yılı	M81-E	Stalk	60	1	2.2
2021 Yılı	M81-E	Stalk	60	2	2.25
2021 Yılı	M81-E	Stalk	60	3	2.36
2021 Yılı	M81-E	Stalk	90	1	2.12
2021 Yılı	M81-E	Stalk	90	2	1.96
2021 Yılı	M81-E	Stalk	90	3	1.98
2021 Yılı	M81-E	Stalk	120	1	1.85
2021 Yılı	M81-E	Stalk	120	2	1.86
2021 Yılı	M81-E	Stalk	120	3	1.75
2021 Yılı	M81-E	Stalk	150	1	1.78
2021 Yılı	M81-E	Stalk	150	2	1.65
2021 Yılı	M81-E	Stalk	150	3	1.56
2021 Yılı	M81-E	Stalk	Physiological maturity stage	1	1.52
2021 Yılı	M81-E	Stalk	Physiological maturity stage	2	1.32
2021 Yılı	M81-E	Stalk	Physiological maturity stage	3	1.12
2021 Yılı	Nutri Honey	Stalk	30	1	2.25
2021 Yılı	Nutri Honey	Stalk	30	2	1.96
2021 Yılı	Nutri Honey	Stalk	30	3	1.85
2021 Yılı	Nutri Honey	Stalk	60	1	1.96
2021 Yılı	Nutri Honey	Stalk	60	2	1.85
2021 Yılı	Nutri Honey	Stalk	60	3	1.74
2021 Yılı	Nutri Honey	Stalk	90	1	1.65
2021 Yılı	Nutri Honey	Stalk	90	2	1.78
2021 Yılı	Nutri Honey	Stalk	90	3	1.7
2021 Yılı	Nutri Honey	Stalk	120	1	1.6
2021 Yılı	Nutri Honey	Stalk	120	2	1.54
2021 Yılı	Nutri Honey	Stalk	120	3	1.59
2021 Yılı	Nutri Honey	Stalk	150	1	1.4
2021 Yılı	Nutri Honey	Stalk	150	2	1.36
2021 Yılı	Nutri Honey	Stalk	150	3	1.42
2021 Yılı	Nutri Honey	Stalk	Physiological maturity stage	1	1.2
2021 Yılı	Nutri Honey	Stalk	Physiological maturity stage	2	1.25
2021 Yılı	Nutri Honey	Stalk	Physiological maturity stage	3	1.12
2021 Yılı	Nutrima	Stalk	30	1	2.12
2021 Yılı	Nutrima	Stalk	30	2	1.85
2021 Yılı	Nutrima	Stalk	30	3	1.78
2021 Yılı	Nutrima	Stalk	60	1	1.75
2021 Yılı	Nutrima	Stalk	60	2	1.65
2021 Yılı	Nutrima	Stalk	60	3	1.89
2021 Yılı	Nutrima	Stalk	90	1	1.65
2021 Yılı	Nutrima	Stalk	90	2	1.45
2021 Yılı	Nutrima	Stalk	90	3	1.69
2021 Yılı	Nutrima	Stalk	120	1	1.58
2021 Yılı	Nutrima	Stalk	120	2	1.59
2021 Yılı	Nutrima	Stalk	120	3	1.42
2021 Yılı	Nutrima	Stalk	150	1	1.32
2021 Yılı	Nutrima	Stalk	150	2	1.26
2021 Yılı	Nutrima	Stalk	150	3	1.3
2021 Yılı	Nutrima	Stalk	Physiological maturity stage	1	1.25
2021 Yılı	Nutrima	Stalk	Physiological maturity stage	2	1.12
2021 Yılı	Nutrima	Stalk	Physiological maturity stage	3	1.2
2021 Yılı	Topper-76	Stalk	30	1	2.25
2021 Yılı	Topper-76	Stalk	30	2	2.36
2021 Yılı	Topper-76	Stalk	30	3	2.24
2021 Yılı	Topper-76	Stalk	60	1	2.1
2021 Yılı	Topper-76	Stalk	60	2	2.02
2021 Yılı	Topper-76	Stalk	60	3	1.98
2021 Yılı	Topper-76	Stalk	90	1	1.85
2021 Yılı	Topper-76	Stalk	90	2	1.8
2021 Yılı	Topper-76	Stalk	90	3	1.52
2021 Yılı	Topper-76	Stalk	120	1	1.54
2021 Yılı	Topper-76	Stalk	120	2	1.36
2021 Yılı	Topper-76	Stalk	120	3	1.75
2021 Yılı	Topper-76	Stalk	150	1	1.45
2021 Yılı	Topper-76	Stalk	150	2	1.65
2021 Yılı	Topper-76	Stalk	150	3	1.35
2021 Yılı	Topper-76	Stalk	Physiological maturity stage	1	1.25
2021 Yılı	Topper-76	Stalk	Physiological maturity stage	2	1.36
2021 Yılı	Topper-76	Stalk	Physiological maturity stage	3	1.35
